# Supplementary material for: A taxonomic revision of the Sinopterus complex (Pterosauria, Tapejaridae) from the Early Cretaceous Jehol Biota, with the new genus Huaxiadraco
Source: PeerJ. 2023 Feb 9;11:e14829. doi: 10.7717/peerj.14829 (PMC9922500; doi:10.7717/peerj.14829)
Supplement: Supplemental Information 1 — An Excel file with four sheets: (1) skeletal measurements of the analyzed tapejarid specimens, (2) log-transformed skeletal measurements for the SMA analyses, (3) morphometric dataset of angles and proportions for the clustering analyses, and (4) rostrum deflection angles in tapejarids. [file peerj-11-14829-s001.xlsx]

## Sheet: Sheet 1 (morph. dataset)
Skeletal measurements - Tapejaridae
Specimen	Rostrum def.°	Naof height/length	Orbit°	Q°	cvIV	cvV	Hu	Ul	Pteroid	Metacarpal IV	Metacarpal I	ph1d4	ph2d4	ph3d4	ph4d4	fe	ti	mtI	mtII
Tapejara wellnhoferi SMNK PAL 1137	26	1.35	60	145	25.8	25.8	69.4	101.5	?	107	107	144	113.8	?	36.2	82.5	114.7	28.3	30.3
Caiuajara dobruskii scaled composite	34.5	1.38	60	147.3	?	?	91	124.65	?	126.3	?	170	164.9	162.35	49.9	91.3	111.88	?	?
Tupandactylus navigans GP/2E 9266	23	2.1	60	145	49.9	46.7	131	188.1	97	181.7	82.1	304	196.1	129.9	39.3	163.1	248.8	35.8	47.2
Sinopterus dongi holotype	14	3	90	160	?	?	58	87.5	38	95	93	121	88	63	38	74	104	24.5	21
Huaxiapterus jii holotype	14	3	?	?	?	?	79	117	60	132	119	163	127	91	45	100	141	?	34
D3072	?	?	?	?	22.5	19	55.1	82.6	32	90.8	88.5	107.7	85.6	67.8	45	?	97.7	24.9	23.6
Sinopterus lingyuanensis holotype	12	3.2	90	160	20	16	47	58	31	58	?	84	66	50	?	52.5	78.8	20.5	22
Huaxiapterus atavismusholotype	14	3	?	?	15.5	13	42	62	24.3	66	?	85	65	45	29	?	68	18	21
IVPP V 23388	14	3	90	?	30.8	23.85	79.77	116.32	?	127.49	107.92	158.87	122.59	?	?	97.86	149.59	33.58	35.36
D2525	?	?	?	?	?	?	110	157	75	181	59.73	215	156	106	43	135	185	36	37
Huaxiapterus benxiensisholotype	20	2.39	68	147	24	26	82	118	59	132	53	174	134	94	32	115	154	?	?
Huaxiapterus corollatusholotype	21	2.24	?	?	?	?	75	105	49	130	44	152	108	69	29	87	147	?	?
Eopteranodon lii D2526	?	?	?	?	25	23	68	93	54	106	106	137	103	75	62	80	117	23	27
Eopteranodon lii holotype	15	2.1	?	?	26	24	63	94	52	99.5	?	131	99	?	?	75	?	?	?
D4019	13.5	?	?	162	26	25	64	99	?	123	101	?	?	?	45	84	115	?	?
BPMC 103	20	2.5	65	?	?	?	79	125	?	129	42	167	118	73	35	?	149	32	33
BPMC 104	20	2.3	?	?	?	?	100	162	?	182	60	226	170	112	50	132	210	44	46
BPMC 105	20	2.2	65	?	?	?	69	106	?	114	?	129	96	63	26	78	99	?	?
BPMC 107	15	?	?	?	?	?	111	171	62	167	166	219	182	118	65	142	211	47	46

## Sheet: Sheet 2 (data for SMA)
Log-transformed values. Dataset for SMA analyses (Sinopterinae only).
Specimen	Rostrum deflection°	Naof height/length	Orbit°	Q°	cvIV	cvV	Hu	Ul	Pteroid	Metacarpal IV	Metacarpal I	ph1d4	ph2d4	ph3d4	ph4d4	fe	ti	mtI	mtII
Sinopterus dongi holotype	1.14613	0.477121	1.95424	2.20412	?	?	1.76343	1.94201	1.57978	1.97772	1.96848	2.08279	1.94448	1.79934	1.50515	1.86923	2.01703	1.38917	1.32222
Huaxiapterus jii holotype	1.14613	0.477121	?	?	?	?	1.89763	2.06819	1.77815	2.12057	2.07555	2.21219	2.1038	1.95904	1.65321	2	2.14922	?	1.53148
D3072	?	?	?	?	1.35218	1.27875	1.74115	1.91698	1.50515	1.95809	1.94694	2.03222	1.93247	1.83123	1.65321	?	1.98989	1.3962	1.37291
Sinopterus lingyuanensis holotype	1.07918	0.50515	1.95424	2.20412	1.30103	1.20412	1.6721	1.76343	1.49136	1.76343	?	1.92428	1.81954	1.69897	?	1.72016	1.89653	1.31175	1.34242
Huaxiapterus atavismusholotype	1.14613	0.477121	?	?	1.19033	1.11394	1.62325	1.79239	1.38561	1.81954	?	1.92942	1.81291	1.65321	1.4624	?	1.83251	1.25527	1.32222
IVPP V 23388	1.14613	0.477121	1.95424	?	1.48855	1.37749	1.90184	2.06565	?	2.10548	2.0331	2.20104	2.08846	?	?	1.99061	2.1749	1.52608	1.54851
D2525	?	?	?	?	?	?	2.04139	2.1959	1.87506	2.25768	1.77619	2.33244	2.19312	2.02531	1.63347	2.13033	2.26717	1.5563	1.5682
Huaxiapterus benxiensisholotype	1.30103	0.378398	1.83251	2.16732	1.38021	1.41497	1.91381	2.07188	1.77085	2.12057	1.72428	2.24055	2.1271	1.97313	1.50515	2.0607	2.18752	?	?
Huaxiapterus corollatusholotype	1.32222	0.350248	?	?	?	?	1.87506	2.02119	1.6902	2.11394	1.64345	2.18184	2.03342	1.83885	1.4624	1.93952	2.16732	?	?
Eopteranodon lii D2526	?	?	?	?	1.39794	1.36173	1.83251	1.96848	1.73239	2.02531	2.02531	2.13672	2.01284	1.87506	1.79239	1.90309	2.06819	1.36173	1.43136
Eopteranodon lii holotype	1.17609	0.322219	?	?	1.41497	1.38021	1.79934	1.97313	1.716	1.99782	?	2.11727	1.99564	?	?	1.87506	?	?	?
D4019	1.13033	?	?	2.20952	1.41497	1.39794	1.80618	1.99564	?	2.08991	2.00432	?	?	?	1.65321	1.92428	2.0607	?	?
BPMC 103	1.30103	0.39794	1.81291	?	?	?	1.89763	2.09691	?	2.11059	1.62325	2.22272	2.07188	1.86332	1.54407	?	2.17319	1.50515	1.51851
BPMC 104	1.30103	0.361728	?	?	?	?	2	2.20952	?	2.26007	1.77815	2.35411	2.23045	2.04922	1.69897	2.12057	2.32222	1.64345	1.66276
BPMC 105	1.30103	0.342423	1.81291	?	?	?	1.83885	2.02531	?	2.0569	?	2.11059	1.98227	1.79934	1.41497	1.89209	1.99564	?	?
BPMC 107	1.17609	?	?	?	?	?	2.04532	2.233	1.79239	2.22272	2.22011	2.34044	2.26007	2.07188	1.81291	2.15229	2.32428	1.6721	1.66276

## Sheet: Sheet 3 (data for clustering)
Log-transformed values. Dataset for clustering analyses (Tapejaridae).
Specimen	Rostrum def.	Naof h/l	Orbit	Q°	CIV/CV	ul/hu	pt/hu	mcIV/hu	mcI/hu	ph1d4/hu	ph2d4/hu	ph3d4/hu	ph4d4/hu	mtI/hu	mtII/hu
Tapejara wellnhoferi SMNK PAL 1137	1.39794	0.130334	1.77815	2.16137	0	0.165107	?	0.188024	0.188024	0.317003	0.214783	?	-0.282651	-0.389573	-0.359917
Caiuajara dobruskii scaled composite	1.53782	0.139879	1.77815	2.1682	?	0.136651	?	0.142362	?	0.271408	0.258179	0.251411	-0.260941	?	?
Tupandactylus navigans GP/2E 9266	1.39794	0.322219	1.77815	2.16137	0.0287837	0.157118	-0.1305	0.142084	-0.202928	0.365602	0.175206	-0.00366214	-0.522879	-0.563388	-0.443329
Sinopterus dongi holotype	1.14613	0.477121	1.95424	2.20412	0.0413927	0.17858	-0.183644	0.214296	0.205055	0.319357	0.181055	0.0359126	-0.258278	-0.374262	-0.441209
Huaxiapterus jii holotype	1.14613	0.477121	?	?	?	0.170559	-0.119476	0.222947	0.17792	0.314561	0.206177	0.0614143	-0.244415	?	-0.366148
D3072	?	?	?	?	0.0734289	0.175828	-0.236002	0.216934	0.205792	0.291064	0.191322	0.0900781	-0.0879391	-0.344952	-0.36824
Sinopterus lingyuanensis holotype	1.07918	0.50515	1.95904	2.20412	0.09691	0.0913301	-0.180736	0.0913301	?	0.252181	0.147446	0.0268721	?	-0.360344	-0.329675
Huaxiapterus atavismusholotype	1.14613	0.477121	?	?	0.0763883	0.169142	-0.237643	0.196295	?	0.30617	0.189664	0.0299632	-0.160851	-0.367977	-0.30103
IVPP V 23388	1.14613	0.477121	1.95424	?	0.111062	0.163815	?	0.203637	0.131262	0.299202	0.186615	?	?	-0.375759	-0.353327
D2525	?	?	?	?	?	0.154507	-0.166331	0.216286	-0.2652	0.291046	0.151732	-0.0160868	-0.407924	-0.48509	-0.473191
Huaxiapterus benxiensisholotype	1.30103	0.378398	1.83251	2.16732	-0.0347621	0.158068	-0.142962	0.20676	-0.189538	0.326735	0.213291	0.059314	-0.408664	?	?
Huaxiapterus corollatusholotype	1.32222	0.350248	?	?	?	0.146128	-0.184865	0.238882	-0.231609	0.306782	0.158362	-0.0362122	-0.412663	?	?
Eopteranodon lii D2526	?	?	?	?	0.0362122	0.135974	-0.100115	0.192797	0.192797	0.304212	0.180328	0.0425524	-0.0401172	-0.470781	-0.401145
Eopteranodon lii holotype	1.17609	0.322219	?	?	0.0347621	0.173787	-0.0833372	0.198483	?	0.317931	0.196295	?	?	?	?
D4019	1.13033	?	?	2.20952	0.0170333	0.189455	?	0.283725	0.198141	?	?	?	-0.152967	?	?
BPMC 103	1.30103	0.39794	1.81291	?	?	0.199283	?	0.212963	-0.274378	0.325089	0.174255	-0.0343042	-0.353559	-0.392477	-0.379113
BPMC 104	1.30103	0.361728	?	?	?	0.209515	?	0.260071	-0.221849	0.354108	0.230449	0.049218	-0.30103	-0.356547	-0.337242
BPMC 105	1.30103	0.342423	1.81291	?	?	0.186457	?	0.218056	?	0.271741	0.143422	-0.0395085	-0.423876	?	?
BPMC 107	1.17609	?	?	?	?	0.187673	-0.252931	0.177393	0.174785	0.295121	0.214748	0.026559	-0.23241	-0.373225	-0.382565
Raw values
Specimen	Rostrum def.	Naof h/l	Orbit°	Q°	CIV/CV	ul/hu	pt/hu	mcIV/hu	mcI/hu	ph1d4/hu	ph2d4/hu	ph3d4/hu	ph4d4/hu	mtI/hu	mtII/hu
Tapejara wellnhoferi SMNK PAL 1137	26	1.35	60	145	1	1.46254	?	1.54179	1.54179	2.07493	1.63977	?	0.521614	0.407781	0.436599
Caiuajara dobruskii scaled composite	34.5	1.38	60	147.3	?	1.36978	?	1.38791	?	1.86813	1.81209	1.78407	0.548352	?	?
Tupandactylus navigans GP/2E 9266	23	2.1	60	145	1.06852	1.43588	0.740458	1.38702	0.626718	2.32061	1.49695	0.991603	0.3	0.273282	0.360305
Sinopterus dongi holotype	14	3	90	160	?	1.50862	0.655172	1.63793	1.60345	2.08621	1.51724	1.08621	0.655172	0.422414	0.362069
Huaxiapterus jii holotype	14	3	?	?	?	1.48101	0.759494	1.67089	1.50633	2.06329	1.60759	1.1519	0.56962	?	0.43038
D3072	?	?	?	?	1.18421	1.49909	0.580762	1.64791	1.60617	1.95463	1.55354	1.23049	0.816697	0.451906	0.428312
Sinopterus lingyuanensis holotype	12	3.2	91	160	1.25	1.23404	0.659574	1.23404	?	1.78723	1.40426	1.06383	?	0.43617	0.468085
Huaxiapterus atavismusholotype	14	3	?	?	1.19231	1.47619	0.578571	1.57143	?	2.02381	1.54762	1.07143	0.690476	0.428571	0.5
IVPP V 23388	14	3	90	?	1.2914	1.45819	?	1.59822	1.35289	1.9916	1.53679	?	?	0.42096	0.443274
D2525	?	?	?	?	?	1.42727	0.681818	1.64545	0.543	1.95455	1.41818	0.963636	0.390909	0.327273	0.336364
Huaxiapterus benxiensisholotype	20	2.39	68	147	0.923077	1.43902	0.719512	1.60976	0.646341	2.12195	1.63415	1.14634	0.390244	?	?
Huaxiapterus corollatusholotype	21	2.24	?	?	?	1.4	0.653333	1.73333	0.586667	2.02667	1.44	0.92	0.386667	?	?
Eopteranodon lii D2526	?	?	?	?	1.08696	1.36765	0.794118	1.55882	1.55882	2.01471	1.51471	1.10294	0.911765	0.338235	0.397059
Eopteranodon lii holotype	15	2.1	?	?	1.08333	1.49206	0.825397	1.57937	?	2.07937	1.57143	?	?	?	?
D4019	13.5	?	?	162	1.04	1.54688	?	1.92188	1.57812	?	?	?	0.703125	?	?
BPMC 103	20	2.5	65	?	?	1.58228	?	1.63291	0.531646	2.11392	1.49367	0.924051	0.443038	0.405063	0.417722
BPMC 104	20	2.3	?	?	?	1.62	?	1.82	0.6	2.26	1.7	1.12	0.5	0.44	0.46
BPMC 105	20	2.2	65	?	?	1.53623	?	1.65217	?	1.86957	1.3913	0.913043	0.376812	?	?
BPMC 107	15	?	?	?	?	1.54054	0.558559	1.5045	1.4955	1.97297	1.63964	1.06306	0.585586	0.423423	0.414414

## Sheet: Sheet 4 (Kruskal-Wallis data)
Variable 1 - Rostrum deflection			Variable 2 -Naof height/length			Variable 3 - Orbit ventral angle			Variable 4 - Quadrate inclination			Variable 5 - cIV/cV
Morphotype I	Morphotype II		Morphotype I	Morphotype II		Morphotype I	Morphotype II		Morphotype I	Morphotype II		Morphotype I	Morphotype II
1.14613	1.30103		0.477121	0.378398		1.95424	1.83251		2.20412	2.16732		0.0413927	-0.0347621
1.14613	1.32222		0.477121	0.350248		1.95904	1.81291		2.20412			0.0734289
1.07918	1.30103		0.50515	0.39794		1.95424	1.83251		2.20952			0.09691
1.14613	1.30103		0.477121	0.361728								0.0763883
1.14613	1.30103		0.477121	0.342423								0.111062
1.13033	1.17609											0.0170333
Results: H = 8,308, Hc = 8,932, p = 0,002802			Results: H = 6,818, Hc = 7,258, p = 0,007058			Results: H = 3,857, Hc = 4,091, p = 0,04311			Results: N/A			Results: N/A
Variable 6 - Ul/hu			Variable 7 - pt/hu			Variable 8 - mcIV/hu			Variable 9 - mcI/hu			Variable 10 - ph1d4/hu
Morphotype I+O30A11:A11:O30	Morphotype II		Morphotype I	Morphotype II		Morphotype I	Morphotype II		Morphotype I	Morphotype II		Morphotype I	Morphotype II
0.17858	0.154507		-0.183644	-0.166331		0.214296	0.216286		0.205055	-0.2652		0.319357	0.291046
0.170559	0.158068		-0.119476	-0.142962		0.222947	0.20676		0.17792	-0.189538		0.314561	0.326735
0.175828	0.146128		-0.236002	-0.184865		0.216934	0.238882		0.205792	-0.231609		0.291064	0.306782
0.0913301	0.199283		-0.180736			0.0913301	0.212963		0.131262	-0.274378		0.252181	0.325089
0.169142	0.209515		-0.237643			0.196295	0.260071		0.198141	-0.221849		0.30617	0.354108
0.163815	0.186457		-0.252931			0.203637	0.218056		0.174785			0.299202	0.271741
0.189455						0.283725						0.295121
0.187673						0.177393
Results: H = 0,01667, Hc = 0,01667, p = 0,8973			Results: H = 1,067, Hc = 1,067, p = 0,3017			Results: H = 1,35, Hc = 1,35, p = 0,2453			Results: H = 7,5, Hc = 7,5, p = 0,00617			Results: H = 1, Hc = 1, p = 0,3173
Variable 11 - ph2d4/hu			Variable 12 - ph3d4/hu			Variable 13 - ph4d4/hu			Variable 14 - mtI/hu			Variable 15 - mtII/hu
Morphotype I	Morphotype II		Morphotype I	Morphotype II		Morphotype I	Morphotype II		Morphotype I	Morphotype II		Morphotype I	Morphotype II
0.181055	0.151732		0.0359126	-0.0160868		-0.258278	-0.407924		-0.374262	-0.48509		-0.441209	-0.473191
0.206177	0.213291		0.0614143	0.059314		-0.244415	-0.408664		-0.344952	-0.392477		-0.366148	-0.379113
0.191322	0.158362		0.0900781	-0.0362122		-0.0879391	-0.412663		-0.360344	-0.356547		-0.36824	-0.337242
0.147446	0.174255		0.0268721	-0.0343042		-0.160851	-0.353559		-0.367977			-0.329675
0.189664	0.230449		0.0299632	0.049218		-0.152967	-0.30103		-0.375759			-0.30103
0.186615	0.143422		0.026559	-0.0395085		-0.23241	-0.423876		-0.373225			-0.353327
0.214748												-0.382565
Results: H = 0,5102, Hc = 0,5102, p = 0,4751			Results: H = 2,564, Hc = 2,564, p = 0,1093			Results: H = 8,308, Hc = 8,308, p = 0,003948			Results: H = 1,067, Hc = 1,067, p = 0,3017			Results: H = 0,6364, Hc = 0,6364, p = 0,425

## Sheet: Sheet 5 (rostrum deflection)
Rostrum deflection angle in tapejarid specimens.
Species	Specimen	Rostrum deflection angle
Tapejara wellnhoferi	MN 6595-V	26°
	AMNH 2440	25°
	SMNK PAL 1137	25°
	SAO 12891	28°
Tupandactylus imperator	MCT 1622-R	25°
	CPCA 3590	21°
Tupandactylus navigans	holotype	25°
	paratype	23°
	GP/2E 9266	23°
Caiuajara dobruskii	CP.V 1449 (holotype)	37°
	CP.V 1005	37°
	CP.V 1447	34°
	CP.V 1001	32°
Eopteranodon lii	holotype	15°
Jiufotang Morphotype I	S. dongi holotype	14°
	H. jii holotype	14°
	S. lingyuanensis holotype	12°
	H. atavismus holotype	14°
	IVPP V 23388	14°
	D4019	13,5°
	BPMC 106	15°
Jiufotang Morphotype II	H. benxiensis holotype	20°
	H. corollatus holotype	21°
	BPMC 103	20°
	BPMC 104	20°
	BPMC 105	20°

## Sheet: Sheet 6 (ontogenetic data)
Specimen	Humerus length	Wingspan	Dorsal centra and neural arches, fusion	Scapulacoracoid, fusion	Humeral epiphyses, fusion	Syncarpals, fusion	Extensor tendon process, fusion	Synsacrum, fusion	Pelvic bones, fusion	Fibula, fusion	Tarsal elements, fusion
BPV-077 (holotype of Sinopterus gui)	35.5 mm	~800 mm	?	?	?	?	?	?	No	No	?
XHPM 1009 (holotype of H. atavismus)	42 mm	~850 mm	?	?	?	No	No	?	?	?	No
JPM-2014-005 (holotype of S. lingyuanensis)	47 mm	~850 mm	?	?	No	No	No	?	No	No	No
D3072	55 mm	1135 mm	No	No	No	No	No	?	?	?	No
BPMC 106	~55 mm	?	No	?	No	No	?	?	?	?	?
IVPP V 13363 (holotype of S. dongi)	58 mm	1200 mm	No	No	No	No	No	?	?	No	No
D4019	64 mm	?	?	No	No	No	No	?	?	?	No
BPMC 105	69 mm	1288 mm	?	?	No	No	No	No	?	?	No
GMN-03-11-001 (holotype of H. jii)	79 mm	1602 mm	Partially	No	No	No	No	?	?	?	No
BPMC 103	79 mm	1546 mm	?	?	No	No	No	?	?	?	No
ZMNH M813 (holotype of H. corollatus)	75 mm	1560 mm	?	No	?	Yes	No	?	?	?	Yes
IVPP V 23388	79 mm	~1600 mm	Yes	No	No	No	Partially	Partially	Partially	Yes	Partially
BXGM V0011 (holotype of Huaxiapterus benxiensis)	82 mm	1600 mm	?	?	Yes	Yes	Yes	?	?	Yes	Yes
BPMC 104	100 mm	2124 mm	Yes	Yes	Yes	?	No	?	Partially	Yes	Partially
D2525	110 mm	2000 mm	Yes	Yes	Yes	Yes	Yes	?	Yes	Yes	Yes
BPMC 107	111 mm	2180 mm	?	Yes	Yes	Yes	Yes	?	Partially	Yes	Yes
Scatter plot (humerus length/wingspan)
Specimen	Hu (mm)	Wingspan (mm)
BPV-077 (holotype of Sinopterus gui)	35.5	800
XHPM 1009 (holotype of H. atavismus)	42	850
JPM-2014-005 (holotype of S. lingyuanensis)	47	850
D3072	55	1135
IVPP V 13363 (holotype of S. dongi)	58	1200
BPMC 105	69	1288
GMN-03-11-001 (holotype of H. jii)	79	1602
BPMC 103	79	1546
ZMNH M813 (holotype of H. corollatus)	75	1560
IVPP V 23388	79	1600
BXGM V0011 (holotype of Huaxiapterus benxiensis)	82	1600
BPMC 104	100	2124
D2525	110	2000
BPMC 107	111	2180
