# Supplementary material for: A taxonomic revision of the Sinopterus complex (Pterosauria, Tapejaridae) from the Early Cretaceous Jehol Biota, with the new genus Huaxiadraco
Source: PeerJ. 2023 Feb 9;11:e14829. doi: 10.7717/peerj.14829 (PMC9922500; doi:10.7717/peerj.14829)
Supplement: Supplemental Information 2 — A nexus-format file for Mesquite, containing the phylogenetic data matrix. [file peerj-11-14829-s002.nex]

#NEXUS
[written Sun Jan 08 02:05:07 BRST 2023 by Mesquite  version 3.6 (build 917) at DESKTOP-DKJ17GV/192.168.0.103]

BEGIN TAXA;
	TITLE Taxa;
	DIMENSIONS NTAX=101;
	TAXLABELS
		Ornithosuchus_woodwardi Herrerasaurus_ischigualastensis Scleromochlus_taylori Anurognathus_ammoni Rhamphorhynchus_muensteri Darwinopterus_linglongtaensis Darwinopterus_robustodens Kunpengopterus_sinensis Pterodactylus_antiquus Pteranodon_longiceps Pteranodon_sternbergi Tethydraco_regalis Nyctosaurus_gracilis Muzquizopteryx_coahuilensis Ikrandraco_avatar Lonchodraco_giganteus Haopterus_gracilis_ Hongshanopterus_lacustris Nurhachius_ignaciobritoi Nurhachius_luei Liaoxipterus_brachyognathus Istiodactylus_latidens Istiodactylus_sinensis Zhenyuanopterus_longirostris Boreopterus_giganticus Boreopterus_cuiae Ornithocheirus_simus Targaryendraco_wiedenrothi Aussiedraco_molnari Barbosania_gracilirostris Camposipterus_nasutus Cimoliopterus_cuvieri Cimoliopterus_dunni Aetodactylus_halli Hamipterus_tianshanensis_ Iberodactylus_andreui Tropeognathus_mesembrinus Siroccopteryx_moroccensis Ferrodraco_lentoni Mythunga_camara Aerodraco_sedgwickii Coloborhynchus_clavirostris Uktenadactylus_wadleighi Uktenadactylus_rodriguesae Nicorhynchus_capito Nicorhynchus_fluviferox Anhanguera_spielbergi Anhanguera_blittersdorffi Anhanguera_piscator Liaoningopterus_gui Cearadactylus_atrox Maaradactylus_kellneri Ludodactylus_sibbicki Guidraco_venator Caulkicephalus_trimicrodon Dsungaripterus_weii Noripterus_parvus Keresdrakon_vilsoni Tupuxuara_longicristatus Tupuxuara_leonardii Kariridraco_dianae Thalassodromeus_sethi Thalassodromeus_oberlii Caupedactylus_ybaka Aymberedactylus_cearensis Tupandactylus_imperator Tupandactylus_navigans Caiuajara_dobruski Europejara_olcadesorum Tapejara_wellnhoferi Afrotapejara_zouhri Bakonydraco_galaczi Wightia_declivirostris Eopteranodon_lii Sinopterus_dongi Huaxiadraco_corollatus M_4895 Shenzhoupterus_chaoyangensis Lacusovagus_magnificens Chaoyangopterus_zhangi Jidapterus_edentus_ Xericeps_curvirostris Leptostomia_begaaensis Alanqa_saharica Argentinadraco_barrealensis Montanazhdarcho_minor Aralazhdarcho_bostobensis Phosphatodraco_mauritanicus Wellnhopterus_brevirostris Eurazhdarcho_langendorfensis Zhejiangopterus_linhaiensis Azhdarcho_lancicollis Cryodrakon_boreas Quetzalcoatlus_northropi Quetzalcoatlus_lawsoni 'Quetzalcoatlus FSAC-OB 14' Hatzegopteryx_thambema Albadraco_tharmisensis Arambourgiania_philadelphiae Mistralazhdarcho_maggii Aerotitan_sudamericanus 
	;

END;


BEGIN CHARACTERS;
	TITLE  'Matrix in file "Xeta-in progress full.nex"';
	DIMENSIONS  NCHAR=230;
	FORMAT DATATYPE = STANDARD RESPECTCASE GAP = - MISSING = ? SYMBOLS = "  0 1 2 3 4 5 6 7 8";
	CHARSTATELABELS 
		1 'External naris (or nasoantorbital fenestra), position relative to the premaxilla ' /  main_part_dorsal_to_the_ventral_margin_of_the_premaxilla main_part_displaced_posterior_to_the_premaxilla,
		2 'External naris, dorsoventrally compressed' /  absent present,
		3 'External naris and antorbital fenestra, configuration ' /  separated 'confluent, forming a nasoantorbital fenestra',
		4 'External naris and antorbital fenestra (or nasoantorbital fenestra), ventral margin length relative the skull length' /  shorter_than_40%_of_the_skull_length_ longer_than_40%_of_the_skull_length,
		5 'Antorbital (or nasoantorbital) fenestra, posterior margin, shape ' /  straight_ concave_,
		6 'Nasoantorbital (or antorbital) fenestra extending dorsal to the orbit ' /  absent present,
		7 'Nasoantorbital fenestra, anteriormost region, elevation (new)' /  elevated ventrally_displaced,
		8 'Orbit, shape ' /  subcircular 'subquadrangular (broad base)' 'piriform (dorsoventrally elongated) ',
		9 'Orbit, comparatively small' /  absent_ present_,
		10 Ventral_margin_of_the_orbit /  closed open,
		11 'Orbit, position' /  'middle of the skull, with the ventral margin of the orbit below the middle of the antorbital (or nasoantorbital) fenestra and the dorsal margin of the orbit above the dorsal margin of the antorbital (or nasoantorbital) fenestra' 'high in the skull, with the dorsal margin of the orbit surpassing the level of the nasoantorbital fenestra' 'low in the skull, with the entire orbit lower than the dorsal margin of the antorbital (or nasoantorbital) fenestra',
		12 Suborbital_opening /  absent_ present_,
		13 'Lower temporal fenestra, shape' /  'comparatively broad, with extensive subhorizontal ventral margin' 'piriform, with dorsal portion wider than ventral  ' 'piriform, with ventral portion wider than dorsal ' 'reduced (slit-like)',
		14 'Lower temporal fenestra, position relative to orbit' /  posterior_to_orbit reaches_under_posterior_margin_of_orbit,
		15 'Choanae, separation' /  separated_by_vomer confluent,
		16 'Postpalatine fenestra, shape' /  'quadrangular/subtriangular' oval 'egg-shaped' 'elongated egg-shaped ' 'kite-shaped, rounded margin' elliptical 'reduced, slit-like',
		17 Secondary_subtemporal_fenestra /  absent present,
		18 'Interpterygoid fenestra, size' /  smaller_than_subtemporal_fenestra larger_than_subtemporal_fenestra_ extremely_reduced,
		19 'Interpterygoid fenestra, shape' /  compressed_laterally 'broad, longer than wide' 'compressed anteroposteriorly, wider than long' round,
		20 Pterygoid_fenestra /  absent_ present,
		21 'Jaws, marked gap during occlusion' /  absent_ present,
		22 'Jaws, shape' /  laterally_compressed_ comparatively_broad_,
		23 'Jaws, anterior half, margins in occlusal view' /  continuous_taper subparallel,
		24 'Jaws, lateral expansion level with anterior margin of the nasoantorbital (or naris + antorbital) fenestra' /  absent present,
		25 'Jaws, lateral flaring of the jawline' /  absent present,
		26 'Jaws, pointed tip, occlusal surface (new)' /  convex 'gently sulcate, with low tomial edges' 'sulcate, with tall, protruding tomial edges' keel,
		27 'Jaws, pointed tip, tomial edges' /  slender thick,
		28 'Jaws, pointed tip, cross-section, (modified from Vidovic & Martill, 2017)' /  straight_lateral_sides concave_lateral_sides bowed_out_lateral_margins,
		29 'Skull, main part of dorsal margin, curvature excluding cranial crest' /  nearly_straight concave_ convex,
		30 'Skull, height, exclusive of cranial crests' /  under_25%_jaw_length over,
		31 'Length of the rostrum (pm-naof) relative to the skull length (pm-sq)' /  'reduced, under 20% ' 'elongated, between 20 and 50%' 'extremely elongated (more than half of skull length)',
		32 'Rostrum, anterior end, shape' /  blunt pointed sharp_tip,
		33 'Rostrum, pointed tip, anteroposterior taper in lateral view' /  up_to_11� '12� - 25�' over_25�,
		34 'Rostrum, distinct fossa on occlusal surface' /  absent present,
		35 'Rostrum, prenarial, main axis, orientation' /  straight downturned upturned,
		36 'Rostrum, prenarial, downward deflection of main axis, location',
		37 'Rostrum, anterior end, small blunt anterior projection above first teeth pair' /  absent present,
		38 'Premaxilla, anterior expansion' /  absent present,
		39 'Premaxilla, anterior expansion, lateral margins' /  rounded 'straight, subparallel',
		40 'Premaxilla, anterior expansion, width relative to post-rosette width' /  Under_130% Between_130%_and_140% Over_140%,
		41 'Premaxillae, anterior end rodlike' /  absent present,
		42 'Premaxilla, posterodorsal margin of nasoantorbital fenestra (including nasal), width ' /  wide thin,
		43 Premaxillary_sagittal_crest /  absent present,
		44 Premaxillary_sagittal_crest_position /  confined_to_the_anterior_portion_of_the_skull_ 'starting anterior to the anterior margin of the nasoantorbital fenestra, extending beyond occipital region' 'starting at about the anterior margin of the nasoantorbital fenestra, reaching the skull roof above the orbit but not extending over the occipital region' starting_close_or_at_the_anterior_portion_of_the_skull_and_extended_over_the_occipital_region starting_at_the_posterior_half_of_the_nasoantorbital_fenestra starting_at_the_middle_part_of_the_nasoantorbital_fenestra_and_extended_over_the_occipital_region absent,
		45 'Premaxillary sagittal crest, shape' /  'striated, low with a nearly straight dorsal margin' 'striated, high with a nearly straight dorsal margin' 'round dorsal margin, bladeshaped' 'smooth, expanded anteriorly and forming a low rod-like extension posteriorly' 'smooth, starting low anteriorly and very expanded posteriorly' 'striated, low, convex dorsal margin',
		46 'Premaxillary crest, elongated dorsal premaxillary spike-like projection ' /  absent_ present_,
		47 'Premaxillary crest, distinct expansion on the anterior part ' /  absent present,
		48 'Premaxillary crest, concentric striae on the anterior region' /  absent present,
		49 'Premaxillary crest, anterior expansion of the anterior margin' /  absent present,
		50 'Premaxilla, posterior dorsal process, curved upward' /  absent present,
		51 'Premaxillary blade-like crest, position' /  posterior_to_rostral_tip at_rostral_tip,
		52 ' Premaxillary blade-likecrest, dorsal margin of rostrum connecting to crest (REESCREVER)' /  'round/keeled' 'broad, flat/grooved',
		53 'Premaxillary blade-like crest, anterior margin of crest strongly concave' /  absent present,
		54 'Premaxillary blade-like crest, anterior base thickness' /  'thick, tapering dorsally' 'slender, constricted base',
		55 'Maxilla, posterior ventral expansion ' /  absent_ present_,
		56 'Maxilla-nasal contact' /  absent present,
		57 'Maxilla-nasal contact, broadness' /  broad narrow,
		58 Nasal_descending_process /  absent present,
		59 'Nasal descending process, position ' /  placed_laterally placed_medially absent,
		60 'Nasal descending process, length ' /  'long (almost reaching the  ventral margin of the skull)' short 'knob-like (extremely reduced)',
		61 'Nasal descending process, orientation ' /  inclined_anteriorly subvertical absent,
		62 'Nasal descending process, lateral foramen ' /  absent_ present_,
		63 'Lacrimal, extensive fenestration' /  absent_ present_,
		64 'Lacrimal, orbital process ' /  absent_ present_,
		65 'Jugal, lacrimal process base, width ' /  broad narrow,
		66 'Jugal, lacrimal process, inclination ' /  inclined_anteriorly subvertical inclined_posteriorly,
		67 'Jugal, presence of pronounced ridge on the lateral side' /  absent present,
		68 'Jugal, posterior process, orbital process' /  absent present,
		69 'Jugal, tetraradiate (with a posterior process skirting most of the posterior margin of the lower temporal fenestra)' /  absent present,
		70 'Quadrate, inclination relative to ventral margin of skull ' /  anteriorly subvertical inclined_about_120�_posteriorlyned_about_120�_backwards_ inclined_about_150�_posteriorly about_160�,
		71 'Cranio-mandibular articulation, position relative to orbit ' /  _posterior_to_posterior_margin_of_orbit under_center_of_orbit_ under_anterior_margin_of_the_orbit anterior_to_anterior_margin_of_orbit,
		72 Helical_jaw_joint /  absent_ present_,
		73 'Frontal, anterior portion rugose' /  absent present,
		74 'Frontal, ossified crest' /  absent present,
		75 'Frontal, ossified crest, position ' /  confined_to_posterior_end_of_skull starting_above_orbit starting_on__posterior_half_of_nasoantorbital_fenestra,
		76 'Frontal, ossified crest, shape' /  'low, blunt' 'short. spike-like, dorsally deflected' 'spike-like, directed posteriorly' 'narrow, broad, directed posteriorly' 'low, broad base, fans-shaped' 'high, broad base, crown-shaped' 'high, broad base, casqued-shaped' 'high, broad, directed posteriorly, at least doubling shight of skull above orbit' absent,
		77 'Parietal, ossified crest' /  absent present,
		78 'Parietal, ossified crest, shape ' /  blunt_ constituting_the_base_of_the_posterior_portion_of_the_cranial_crest 'expanded, with rounded margin',
		79 Posterior_region_of_the_skull_rounded_with_the_squamosal_displaced_ventrally /  absent_ present_,
		80 Supraoccipital /  does_not_extend_backwards_ extends_backwards_,
		81 'Supraoccipital, foramen ' /  absent_ present_,
		82 'Paroccipital processes, expanded distal ends ' /  absent_ present_,
		83 'Palate, neurovascular foraminae, rows' /  absent present,
		84 'Palate, neurovascular foramina, spacing' /  continuous_spacing cluttered,
		85 'Palate, neurovascular foramina, shape' /  'slit-like' 'pit-like',
		86 'Palate, occlusal surface' /  smooth 'discrete palatal ridge, tapering anteriorly ' 'strong palatal ridge, tapering anteriorly' 'strong palatal ridge, confined to the posterior portion of the palate',
		87 'Palate, palatal ridge, reducing posteriorly' /  absent present,
		88 'Palate, palatal ridge, position' /  anterior_to_fifth_tooth_position posterior_to_fifth_tooth_position,
		89 'Palate, depression posterior to second tooth' /  absent present,
		90 'Palate, bulbous projection between the second alveolar pair' /  absent present,
		91 'Palatal tip, dorsal deflection' /  absent 'present, with first alveoli pair not surpassing second one' 'present, with first alveoli pair surpassing second one',
		92 'Palatal tip, dorsal deflection, angle relative to remaining palatal plane' /  under_90� 90�,
		93 'Deltoid facet, height relative to width' /  height_subequal_to_or_lower_than_width higher_than_wide,
		94 'Deltoid facet, dorsolateral edges' /  smooth anterior_ridges,
		95 'Deltoid facet, anteroventral depression reaching ventral palatal surface' /  absent present,
		96 'Deltoid facet, round depression above first pair of alveoli' /  absent present,
		97 'Maxilla and internal naris, contact ' /  absent_ present_,
		98 'Palatal elements, shape ' /  broad thin_bars,
		99 'Palate, lateral expansion close to the anterior margin of the nasoantorbital (or naris + antorbital) fenestra' /  absent present,
		100 'Palate, posterior palatal plates of the maxilla, surface' /  flat slightly_convex strongly_convex concave,
		101 'Pterygoids, position relative to palatal plane' /  elevated depressed,
		102 'Basisphenoid body, length ' /  shorter_than_wide longer_than_wide,
		103 'Mandibular rostral end, opposing dentaries ' /  unfused fused,
		104 'Mandibular rostral end, extension of the contact surface of opposing dentaries ' /  'short, limited to the tip' 'short, extended posteriorly less than 30% of mandible length' 'long, up to 55% the mandible length' 'long, extended over 55% of mandible length',
		105 'Mandibular rostral end, shape' /  rounded pointed sharp_tip,
		106 'Dentary symphysis, lateral sides extend beyond tomial/alveolar edges in cross-section (Thomas et al. 2022)',
		107 'Dentary symphysis, main axis, orientation' /  straight downturned upturned,
		108 'Dentary symphysis, anterior tip, orientation' /  continuous_with_main_axis downturned_relative_to_main_axis upturned_relative_to_main_axis,
		109 'Dentary symphysis, dorsal eminence, position',
		110 'Dentary symphysis, occlusal surface, anterior median ridge' /  absent present,
		111 'Dentary symphysis, occlusal surface, posterior median ridge' /  absent present,
		112 'Dentary symphysis, occlusal surface, paired ridges bordered by paired sulcus' /  absent present,
		113 'Dentary symphysis, occlusal surface, foramination' /  absent_or_poor paired_row_of_foramina numerous_foramina,
		114 'Dentary symphysis, occlusal surface, midway transverse ridge' /  absent present,
		115 'Dentary symphysis, slenderness, length over 10 times median depth' /  absent present,
		116 'Dentary symphysis, laterolateral compression relative to alveolar diameter' /  over_3_times_alveolar_diameter subequal_to_3_times_alveolar_diameter,
		117 'Dentary symphysis, occlusal groove, anterior extension' /  posterior_to_second_tooth_pair 'reaching first tooth pair, but not the rostral tip' reaching_rostral_tip,
		118 'Dentary symphysis, rims of occlusal groove, lateral view, dorsal heigth' /  level_with_alveolar_borders conspicuously_raised_above_alveolar_level,
		119 'Dentary, dorsal margin, distinct posterior eminence close to the separation of mandibular rami' /  absent present,
		120 'Dentary, tip, projected anteriorly' /  absent_ present_,
		121 'Dentary, tip, odontoid process' /  absent present,
		122 'Dentary symphysis, ventral margin' /  smooth keeled crested_anteriorly crested_posteriorly,
		123 'Dentary ossified sagittal crest, position ' /  confined_to_the_anterior_third_of_the_lower_jaw extinding_close_to_the_middle_portion_of_the_lower_jaw,
		124 'Dentary ossified sagittal crest, shape ' /  shallow 'blade-like' 'deep, broad in lateral view' elongated_ridge absent,
		125 'Dentary, posteroventral fossa' /  absent present,
		126 'Dentary, posteroventral fossa, surface' /  concave flat,
		127 'Mandibular rami, dorsal margin' /  convex straight concave,
		128 'Mandibular rami, deepness',
		129 'Mandibular rami, orientation relative to mandibular symphysis (Thomas)' /  straight bowed,
		130 'Mandible, glenoid fossa, U-shaped' /  absent present,
		131 'Retroarticular process, shape (Andres et al. 2014)' /  triangular_ subcircular elongate blunt rectangular,
		132 'Teeth, position and presence' /  'present, evenly distributed along the jaws ' teeth_absent_from_the_anterior_portion_of_the_jaws_ confined_to_the_anterior_half_of_the_jaws confined_to_the_anterior_third_of_the_jaws jaws_toothless,
		133 'Maxillary teeth, largest positioned posteriorly ' /  absent_ present_,
		134 'Teeth, shape variation' /  isodont heterodont,
		135 'Teeth, anterior positions (first through fourth), crown height over four times diameter' /  absent present,
		136 'Teeth, upper jaw, second pair, position in horizontal plane' /  medial_to_third_pair aligned_with_third_pair,
		137 'Teeth, upper jaw, 3rd pair of teeth double size than 4th pair' /  absent present,
		138 'Teeth, upper jaw, 5th pair of teeth medially displaced' /  absent present,
		139 'Teeth, upper jaw, first pair of slender elongated teeth, cross-section' /  subcircular elliptical,
		140 'Teeth, lower jaw, first pair of teeth enlarged (subequal to/larger than second pair)' /  absent present,
		141 'Teeth, both jaws, third tooth larger than fourth' /  absent present,
		142 'Teeth, anterior, marked variation in width' /  absent present,
		143 'Teeth, spacing, first pair separated by a thin sheet of bone (less than half the alveolous width)' /  absent_ present,
		144 'Teeth, spacing, first three pairs more closely spaced than subsequent teeth' /  absent present,
		145 'Teeth, upper jaw, variation in the size of the anterior teeth with the 5th and 6th smaller than the 4th' /  absent_ present_,
		146 'Teeth, base broad and oval' /  absent_ present_,
		147 'Teeth, serrated' /  present absent,
		148 ' Teeth, peg-like (cone-shaped)' /  absent_ 'present, 15 or less on each side of the upper jaws' 'present, more than 15 on each side of the upper jaws',
		149 'Teeth, small needle-shaped' /  absent present,
		150 'Teeth, lateral compression' /  absent 'present, moderate' 'present, strong',
		151 'Teeth, sharp carinae' /  absent present,
		152 'Teeth, anterior positions, relative elongation' /  under_twice_as_wide 'over twice as wide, under 4x as wide' over_4x_as_wide,
		153 'Teeth, striated' /  absent_ present,
		154 'Teeth, crowns, with labial and lingual depressions' /  absent present,
		155 'Teeth, labial/lingual view, mesiodistal constriction between crown and root' /  absent present,
		156 'Teeth, cingulum' /  absent present,
		157 'Alveoli, prominently scalloped' /  absent present,
		158 'Alveoli borders, strongly raised' /  absent present,
		159 'Alveoli, lateral platform' /  absent present,
		160 'Alveoli, toothline, curvature between upper alveoli 4 and 8' /  absent present,
		161 Atlas_and_axis /  unfused_ fused_,
		162 'Cervical vertebrae, postexapophyses ' /  absent_ present_,
		163 'Mid-cervicals, centrum, lateral foramen ' /  absent_ present_,
		164 'Mid-cervical vertebrae, length' /  'short, sub-equal in length ' 'longer than wide, with length less than 3 times width' 'elongated, with length more than 3 times width' extremely_elongate,
		165 'Mid-cervicals, ribs' /  present_ absent_,
		166 'Mid-cervicals, arch, neural spines, height ' /  tall low extremely_reduced_or_absent,
		167 'Mid-cervicals, arch, neural spines, shape ' /  'blade-shaped' 'spike-shaped ' ridge,
		168 'Mid-cervicals, elongate vertebrae, maximum cervical V elongation' /  under_7_times_width between_7_and_12 over_12,
		169 'Mid-cervicals, arch, accessory pneumatic foramen (dorsal to neural canal)' /  absent present,
		170 'Mid-cervicals, arch, adjacent pneumatic foramina (lateral to neural canal)' /  absent present,
		171 'Mid-cervicals, neural canal, position relative to prezygapophyses' /  'level/slightly dorsal' ventral,
		172 'Mid-cervicals, prezygapophyseal peduncles, medial margin in dorsal view' /  'concave/straight' convex,
		173 'Mid-cervicals, prezygapophyses, lateral extension' /  approximately_level_with_postzygapophyses extending_further_laterally_relative_to_postzygapohyses,
		174 'Mid-cervicals, centrum, posterior lateral constriction' /  absent present,
		175 'Mid-cervicals, centrum, deep ventral fossa anterior to postexapophyses' /  absent present,
		176 'Mid-cervicals, centrum, ventral surface, sagittal keel connecting to hypapophysis' /  'fades posteriorly, smooth ventral surface' 'extends posteriorly, forming a mostly acuminated ventral surface',
		177 'Mid-cervicals, heterometry (dramatic length discrepancy along the series, CV V is 150% the length of CIII or more)' /  absent present,
		178 'Mid-cervicals, fourth longer than the fifth' /  absent present,
		179 'Mid-cervicals, lateral margin in dorsoventral view' /  concave 'straight, with subparallel sides',
		180 'Mid-cervicals, cross-section, width/height proportion (excluding neural spine)' /  'wider than high (dorsoventrally depressed)' subcircular,
		181 'Mid-cervicals, cotyle, depth relative to width' /  wider_than_deep about_as_wide_as_deep,
		182 'Mid-cervicals, transverse ridge, dorsal reflection',
		183 Notarium /  absent_ present_,
		184 'Caudal vertebrae, quantity ' /  more_than_15_ 15_or_less_,
		185 'Caudal vertebrae, zygapophyses forming rod-like ossified processes ' /  absent present,
		186 'Proximal caudal vertebrae centrum, centrum shape ' /  single douplex,
		187 'Pectoral girdle, position of the glenoid fossa' /  'top-decker' 'middle-decker' 'bottom-decker',
		188 'Scapula, length relative to coracoid length' /  subequal_or_longer_than_coracoid_ 'scapula shorter than coracoid (1 > sca/cor > 0.80) ' 'substantially shorter than coracoid (sca/cor < 0.80)',
		189 'Scapula, proximal end ' /  elongated_ 'sub-oval ',
		190 'Scapula, shape ' /  elongated_ 'stout, with constructed shaft ',
		191 'Coracoid, proximal end, shape' /  flattened oval,
		192 'Coracoid, sternal articulation ' /  no_developed_articulation articulation_surface_straight_or_slightly_concave articulation_surface_strongly_concave,
		193 'Coracoid, sternal articulation, posterior expansion ' /  absent present,
		194 'Coracoid, ventral surface' /  smooth tubercle flange,
		195 'Cristospine, shape' /  absent_ shallow_and_elongated_ deep_and_short,
		196 'Humerus, proximal end, cross-section' /  crescent horseshoe,
		197 'Humerus, mid-shaft, shape' /  constricted unconstricted,
		198 'Humerus, proportional length relative to the metacarpal IV (hu/mcIV) ' /  'hu/mcIV > 2.50 ' '1.50 < hu/mcIV < 2.50 ' '0.40 < hu/mcIV < 1.50' 'hu/mcIV < 0.40',
		199 'Humerus, proportional length relative to the femur (hu/fe) ' /  'hu/fe <0.80 ' '1.4 > hu/fe>   0.80 ' 'hu/fe > 1.40',
		200 'Humerus plus ulna, proportional lengths relative to the femur plus tibia (hu+ul/fe+ti) ' /  'humerus plus ulna about 0.80% or less of femur plus tibia length (hu+ul/fe+ti < 0.80) ' 'humerus plus ulna larger than 0.80% of femur plus tibia length (hu+ul/fe+ti > 0.80) ',
		201 'Humerus, proximal end, small foramen on dorsal surface distal to proximal articulation' /  absent present,
		202 'Humerus, proximal end, foramen on ventral surface close to proximal margin ' /  absent_ present_,
		203 'Humerus, deltopectoral crest, shape ' /  'reduced, positioned close to the humerus shaft' 'enlarged, proximally placed, with almost straight proximal margin ' 'enlarged, hatchet shaped, proximally placed' 'enlarged, hatched shaped, positioned further down the humerus shaft' 'enlarged, warped' 'long, proximally placed, curving ventrally' 'enlarged, square outline',
		204 'Humerus, deltopectoral crest, position' /  proximally_placed distally_displaced,
		205 'Humerus, deltopectoral crest, orientation',
		206 'Humerus, deltopectoral crest, medial and lateral margins, orientation' /  converge_distally subparallel diverge_distally,
		207 'Humerus, ulnar crest' /  reduced_ directed_posteriorly_ 'massive, with a developed proximal ridge',
		208 'Humerus, distal articulation, shape' /  'oval or D-shaped ' subtriangular_,
		209 'Humerus, between distal condyles, pneumatic foramen' /  absent present,
		210 'Humerus, distal surface, pneumatic foramen' /  absent present,
		211 'Ulna, proportional length relative to metacarpal IV (ul/mcIV) ' /  'ulna 3.6 times longer than metacarpal IV (ul/mcIV > 3.6) ' 'length of ulna between 3.6 and two times the length of metacarpal IV (3.6 >ul/mcIV>2) ' 'ulna between double and the same length of metacarpal IV (2>ul/mcIV>1)' 'ulna the same size or smaller than metacarpal IV (ul/mcIV < 1)',
		212 'Ulna and radius, diameter at midshaft ' /  subequal_ diameter_of_radius_about_half_that_of_ulna diameter_of_radius_less_than_half_that_of_ulna,
		213 'Proximal syncarpal, large posterodistal process' /  absent present,
		214 'Proximal syncarpal, shape (proximal view)' /  quadrangular_or_irregular pentagonal,
		215 'Distal syncarpals, shape (distal view) ' /  irregular form_rectangular_unit_ form_triangular_unit,
		216 Pteroid /  absent_ shorter_than_half_the_length_of_the_ulna_ longer_that_half_the_length_of_the_ulna,
		217 'Pteroid, proximal articulation, expanded in right angle with shaft' /  absent present,
		218 'Metacarpals I - III, relation with carpus ' /  articulating_with_carpus_ 'metacarpal I articulates with carpus, metacarpals II and III reduced ' not_articulating_with_carpus,
		219 'Manual digit IV first phalanx, proportional length relative to metacarpal IV (ph1d4/mcIV) ' /  both_small_and_reduced_ 'ph1d4/mcIV>4.0' '4.0>ph1d4/mcIV>2.0' '2.0>_ph1d4/mcIV>1.0' 'ph1d4/mcIV<_1.0',
		220 'Manual digit IV first phalanx, proportional length relative to tibiotarsus (ph1d4/ti) ' /  ph1d4_reduced_ 'ph1d4 elongated and less than twice the length of ti (ph1d4/ti smaller than 2.00)' 'ph1d4 elongated about or longer than twice the length of ti (ph1d4/ti subequal/larger than 2.00)',
		221 'Manual digit IV second phalanx, proportional length relative to first phalanx (ph2d4/ph1d4) ' /  both_short_or_absent_ 'elongated with second phalanx about the same size or longer than first (ph2d4/ph1d4 larger than 1.00) ' 'elongated with second phalanx up to 30% shorter than first (ph2d4/ph1d4 between 0.70 - 1.00)' 'elongated with second phalanx more than 30% shorter than first (ph2d4/ph1d4 smaller than 0.70)',
		222 'Manual digit IV second phalanx, longitudinal ridge' /  absent present,
		223 'Manual digit IV third phalanx, proportional length relative to first phalanx (ph3d4/ph1d4) ' /  both_short_or_absent_ ph3d4_about_the_same_length_or_larger_than_ph1d4_ ph3d4_shorter_than_ph1d4,
		224 'Manual digit IV third phalanx, proportional length relative to the second phalanx (ph3d4/ph2d4) ' /  both_short_or_absent_ ph3d4_about_the_same_size_or_longer_than_ph2d4_ ph3d4_shorter_than_ph2d4,
		225 'Proportional length of the forth phalanx of manual digit IV relative to the first phalanx of manual digit IV (ph4d4/ph1d4)' /  both_short_or_absent 'both elongated, with the forth phalanx longer than the first (ph4/d4>1.00)' 'both elongated, with the forth phalanx the same length or shorter, but longer than 35% the lenght of the first' 'both elongated, with the forth phalanx less than 35% the lenght of the first',
		226 'Femur, length relative to metacarpal IV length (fe/mcIV) ' /  'femur at least twice the metacarpal IV length (fe ? mcIV > 2.00)' 'femur longer but less than twice the length of metacarpal IV (1.00 < fe/mcIV < 2.00) ' 'femur about the same length or shorter than metacarpal IV (fe/mcIV < 1.00)',
		227 'Femur, foramen on proximal portion of the femur' /  absent present,
		228 'Metatarsal III, proportional length relative to tibia length ' /  more_than_30%_of_tibia_length_ less_than_30%_of_tibia_length_,
		229 'Pedal digit V, number of phalanges ' /  with_four_phalanges_ with_2_phalanges_ 'with 1 or no phalanx (extremely reduced)',
		230 'Pes, second phalanx of digit V, shape ' /  reduced_or_absent_ 'elongated, straight ' 'elongated, curved' 'elongated, very curved (boomerang shape)' ; 
	MATRIX
	Ornithosuchus_woodwardi          000000?200000100000000000-??0100-00?00-?000------0----0100---0000000000000--0-00000--0??0?0-----00000?0000--?0000000--0000--0-010000000????00000000000010000?0000000000-???000-000?0?000001000000000000000000?000000000000000000000000
	Herrerasaurus_ischigualastensis  000010?000000000000000000-??0100-00-00-?000------0----0100---0000000000000--0-00000--0??0?0-----0000000000--?0000000--0000--0-000000000????0000000000001000000000000000-???000-000?0?000001000000000000000000?000000000000000000000020
	Scleromochlus_taylori            000010?000000000000000?00???2?00-00-?0-?000------0----0100---00001?0?20??0--0-00??????????0-----000??0?00?--??????????0000--0??????000???????0??00?00?000??00?00???00??-????????0?????0000???0?00??01?00??00??????00???00?000?0000?0??
	Anurognathus_ammoni              000000?100000000001001000-??2100-00-00-?010------0----0110---0001100010??0--0-00000--0????0-----010000000?--???000-0--0000--0?1?0??0000????000000010100100000000???0???-?????0-?00????010000?0?????010110?100?000?000??100112022?00011
	Rhamphorhynchus_muensteri        110010?0000011001110000000??0011000-00-?000------0----0100---0000000021000--0-000000-0??0?0-----100000121002?0000000--0100--0-000030001????0000000100001000000000000000-???000-000?00000100000010010111100200200001100?100122022210012
	Darwinopterus_linglongtaensis    101100?0000011??????00?00-??001??00-00-?00?2000000----00-10101000100021?00--0-00?00--?????0-----??0?0?1??000??????0???00?0--0?100?00000????0000000120000000?0000???101?-?????0-?00?0?0001?00?00?00?011110?101100?0110??100311?1111?022
	Darwinopterus_robustodens        101100??00?011??????00?00-??001??00-00-?00?2000000----00-1010?000100021?00--0-00?00--?????0-----??0?0?1???00??????0???00?0--0?100?00000????0000000120000000?0000???1???-?????0-?00?0?0001?00?00????01111??101100?0110??100311?1111?02?
	Kunpengopterus_sinensis          101110?00000?11310110000?-??0011????00--000------0----00-10001000100?21??0--0-00?0????????0-----?0??0?121?????????00--0010--??1?0?00000000?0000000120000000?00000001010-?????0-?00?0??0010?000?100?011110010110??0110??100211?1121?022
	Pterodactylus_antiquus           101000?0000011??????00000-??0010?00-00-?000------0----00-10010000100031?00--0-10?0???0????0-----??0?0?120000??????00--0000--0?000?30000????00000001200010000000000021100????00-?00?00001000000010010121100500100?02100?100312022220020
	Pteranodon_longiceps             101000?2000011131231000002??1021002--0-?000------0----00-112?0000110023101231100100--0????0-----100001131?20?000001---0000--?0001004----------------------------1111101-???0000000?000110101101200101211014000111031112202322022321020
	Pteranodon_sternbergi            101000?2000011??????000002??10210?2--0--000------0----00-?????010110023101251100?0????????0-----??0???131?20??????1---0000--??001?04----------------------------1111101-?????0??00?0001101011012?0101211014000111?31???202322?2232?020
	Tethydraco_regalis               ????????????????????????????????????????????????????????????????????????????????????????????-?-????????????????????????????????????????????????????????????????????????????????????????????????????01???0140001110????????????????????
	Nyctosaurus_gracilis             101010?000001101001?000002??1021000--0-?000------0----00-?????000110021100--1200?0???0????0-----100001131?00?000000---0000--100000040---------------------------11?1101-?????00?00?000110000?001001003110131020?0031112212322022?200??
	Muzquizopteryx_coahuilensis      ?01010??000011???????0???????0???????????0???????0----00-?????0001?0021?00--1200??????????0-----?????????????????????????0????000?34----------------------------???1101-????????0??0??1???0?1??????01?11??31020????11??21??????????1??
	Ikrandraco_avatar                101000?00000110????100?00???0011?00-00--000--00--0---?00-11001?010000311?0--0-00?0???1???-0?-?-?100001120?00???00?00??001212??100?00000--??000??00120101000100?01111101-???????????0?0????0????????012????40001???221?2201??20????0???
	Lonchodraco_giganteus            1???????????????????000????????1?00-?0--0?1??0000?----???????????????????????????????1???-0?-?-???????1?00?????????0?0?012?0?????????00--0??00000012010100010010???????????????????????????????????0??????????????????????????????????
	Haopterus_gracilis_              1010????????????????00000???0?11?00-00--000-?0?--?---?00-?????0??????????????????????????-0?-?-??????1121??????????0???010--0?1?0??2000--??000000011010100010000???11??-???????????????????111?1??2??2???04??0????2?1?????3?2?22????20
	Hongshanopterus_lacustris        ??????????????03011000?00?????11?00-?0--0????0?--?---?0????????????????1??????00??0--1??0-0?-?-?100??1???????0???0?????????????????2000--???00000010020000010?001?11101-??????????????????????????????????????????????????????????????
	Nurhachius_ignaciobritoi         101100?20?1031??????0000????0111?00-00--000--00--0---?00-1?10?011210032000--0?0000???3???-1?-?-??00?0?121?00??????00000010--??100??3000--??0000000100200011100001111101-???????????0??1???01110200201211?040001???221?2??1312?22?2?1??
	Nurhachius_luei                  101100?20010310?????000?????0111????0??-000--0---0---?00-?????0?12?0?32?00--??00?0???3???010-???????0?1210????0???00100010--??1?0?03000000?000000010020001110000?11?101?????????0??0?0????????????????????????????????????????????????
	Liaoxipterus_brachyognathus      ?????????????????????01????????0??????????????????????????????????????????????????????????????????????110?????0????0??00??????????23?00????00000?010020000010?0???????????????????????????????????????????????????????????????????????
	Istiodactylus_latidens           101100?0111111??????00100???0100-00-00--000--00--0---?00-1110?0112110330?0--0-001????????-0?-?-??00001110000??????00??0010--??100?23000--??000000010021000010000?111?01-???????????0?01???01110200201?1?10400011?1?2112???????????????
	Istiodactylus_sinensis           101100?0111111??????00?0????0100-00-00--000--00--0---?00-?????0112110330?0--0-00?0???3???-0?-?-???0?0?11?000??????00??0010--??100?23000--??0000000100210000100001??11??-????????0??0?01????1?1?????0121???4000????221????1312?22???1??
	Zhenyuanopterus_longirostris     101000?2001011??????00?0????002?-?0-00-?0014?00000---?00-1?00?0?101??22??0--1000?0????????00-???????0?13??00??????0???0000--??100?00012000?000?000101002100?0000?111101-?????0??00?0?01100?1?1?????01211??40001???22????0?312?2222?120
	Boreopterus_giganticus           101010?2001011??????00?0????002?-?0-00-?000------0---??0-??????110??032???????????????????00-?????0?0?1???00??????0???0000--??100?20012000?000?000101002100??000????????????????0???????????????????????????00????????????????????????
	Boreopterus_cuiae                1010???200??????????00?0????002?-?0-00-?000------0---?0??????????0??032???????????????????00-?????0???13??00??????0??0000??-??100?20012000?000?000?01002100?0000???????????????????0???????????????????????0?0????????????????????????
	Ornithocheirus_simus             10???????????????????00??2?????0?00-00--0??????????0??????????????????????????????0--???0000-?0??????????????????????????????????????0?0000?1?000010000?1??010?0??????????????????????????????????????????????????????????????????????
	Targaryendraco_wiedenrothi       ?????????????????????01?????????????????????????????????????????????????????????????????????????????????0000?0??0??1110010--0????000???????11?00?010000?1000100???????????????????????????????????????????????????????????????????????
	Aussiedraco_molnari              ?????????????????????01???????????????????????????????????????????????????????????????????????????????1?00??????0??111?000--???????0???????11?00?0??????????100???????????????????????????????????????????????????????????????????????
	Barbosania_gracilirostris        1010?0??0?0?????????001?0???0020??0-00--000------0---?00-1????0??????21??0----00?0????????1000?0??0???120000-?????0??10000--??000?00011000?111000010000210001000???????????????????0??1???01?1???0?0121???40001???22???201???????2????
	Camposipterus_nasutus            1????????????????????01????????0?00-10--0?0------?????????????????????????????????10010000100000???????????????????????????????????0???0000?101100??????????1000??????????????????????????????????????????????????????????????????????
	Cimoliopterus_cuvieri            1????????????????????01????????0?00-10--0?1?20000?0000????????????????????????????10010000100000???????????????????????????????????0???0000?1?1100??????????1000??????????????????????????????????????????????????????????????????????
	Cimoliopterus_dunni              1????????????????????01????????0?00-10-?0?1?20000????0????????????????????????????1001000?1??0?0???????????????????????????????????0??????0?1?1100??????????1000??????????????????????????????????????????????????????????????????????
	Aetodactylus_halli               ?????????????????????01?0?????????????????0------?????????????????????????????????????????????????????120000?0??0??10000?0--0??0?0?0???????01011?000000?1???100???????????????????????????????????????????????????????????????????????
	Hamipterus_tianshanensis_        101000?20000?101101100000???0020?00-01010012100110000000-?????0010100211?0--0-00100--10000100000100011120000?0000000200010--1-0001?001100000110000100002100010001111101-?????00?0??000????01?????0?01???104000100?22?12?0????0????0???
	Iberodactylus_andreui            ?????????????????????00????????0?00-01010?1?10011?0000????????????????????????????0--10000100000???????????????????????????????????0???000??1?000010000?1??010?0??????????????????????????????????????????????????????????????????????
	Tropeognathus_mesembrinus        101000?200001101001100000????010-00-01000010200000100000-?????010010021101001000100--20100100000100011110000?000000000000201000001?001?000001?000010000110001000?111101-???000000??00?1???0?11???0201??????0?0?10??211????????????????
	Siroccopteryx_moroccensis        ?????????????????????00????????0?00-01000?1??0000?1000????????????????????????????0--2?100110000???????????????????????????????????0??00000?110000100001?0001000??????????????????????????????????????????????????????????????????????
	Ferrodraco_lentoni               1????????????????????000???????0?0??010000102000001000????????????????????????????0--1?000100000??????1?00?????????0000002?1???????0??00000011000010000110001100??????????????????????????????????????????????????????????????????????
	Mythunga_camara                  101??????????????????0????????????????????????????????????????????????????????????????????????????????1????????????????????????????0?????????????010000?100?110???????????????????????????????????????????????????????????????????????
	Aerodraco_sedgwickii             ?????????????????????0?????????0?0??01210????0000??00?????????????????????????????1001?000110000???????????????????????????????????????0111?110000??????????1000??????????????????????????????????????????????????????????????????????
	Coloborhynchus_clavirostris      ?????????????????????00????????0?00-01210????0000?1000????????????????????????????0--1?000110000???????????????????????????????????0???1111?110000??00??????1000??????????????????????????????????????????????????????????????????????
	Uktenadactylus_wadleighi         ?????????????????????00????????0?00-01210????0000?0110????????????????????????????0--1?001110001???????????????????????????????????0???1111?110000??00??????1000??????????????????????????????????????????????????????????????????????
	Uktenadactylus_rodriguesae       ?????????????????????0?????????0?0??012?0???????0????0???????????????????????????????????1110001??????????????????????????????????????????1???0??0???????????00???????????????????????????????????????????????????????????????????????
	Nicorhynchus_capito              ?????????????????????0?????????0????012?0??????00?0110???????????????????????????????1??1011111????????????????????????????????????????1111???0??0??????????100???????????????????????????????????????????????????????????????????????
	Nicorhynchus_fluviferox          ?????????????????????0?????????0????012?0??????00?11?0??????????????????????????????????10111110???????????????????????????????????????1??1???0??0????????????0???????????????????????????????????????????????????????????????????????
	Anhanguera_spielbergi            101010?200001101001100000???1020?00-01?10010200000?00100-11001010110021101001000100--110001000001000?1???000??????????00?2?10???010001?0010?1100101000021??010001111101-???000000??000?1??02111210?01???1040001101?21?2??1????????????
	Anhanguera_blittersdorffi        101010?200001101001100000???1020?00-01010010200000000100-?????010110021101001000100--11000100000100011???0???0?000?????00201?0?00?0001?001??11001010000210001000???????????????????0??????????????????????????????????????????????????
	Anhanguera_piscator              101010?2000011?1????00000???1020-00-01010010200000000100-11001010110021101001000100--????0100000100??1120000??????0???0002010??00?0001100100110010100002100010001111101-???0000000?000?10102111210201211104000110122112??1???0???20120
	Liaoningopterus_gui              101?0??2000011???????0?0???????0-00-010?001020000?000???????????0110?211?????????????1????100000??0?????0?00??????0?????02010??????001100??011001010000210001000111?1?????????????????????????????????????????????????????????????????
	Cearadactylus_atrox              10100???0010?101????0?000???10?0-00-0101001020000????1?????00??1011?0211??????????0--1100010000010001?120000?000000020000?--00000?0001100100110010100002100010?0??????????????????????????????????????????????????????????????????????
	Maaradactylus_kellneri           101?0??2001011???????0000????0?0?00-0101001020000?1001?0?1??????0110?211?1????????0--11000100000??0?????0????????????????2010??????00110010?110010100002100010?0??????????????????????????????????????????????????????????????????????
	Ludodactylus_sibbicki            101000?00000110?????00?00???1020-00-0???00???00000????00-11001010010021101161100?00--1?0??100000??00?1120?00??00?00??1000201??000?00011?0?0011001010000210001001??????????????????????????????????????????????????????????????????????
	Guidraco_venator                 10?000?0000011??????00?0????1020-00-0???00???00000????00-?????0?00100211?1161100?0????????100?0??00?1?120?00??????0???000?--??000?00011?0??011001010000210001001?1111??-????????0????0????????????????????????????????????????????????
	Caulkicephalus_trimicrodon       10?????0??0??????????00?0???1??0?00-01?10?102000000?01???????????????????11611????0--11?00100000?0?????????????????????????????????00???010?110010???0??????10????????????????????????????????????????????????????????????????????????
	Dsungaripterus_weii              101000?0101111041021000000?20011002-00-?1011100000????10-?---0000100021101221101110--1????0?-?-?100001121020?0000000--0000--1-000?0110-????--0--0110000-000000001111100-???000000??000110??000???1201210??5011?00?31001??1312022?20120
	Noripterus_parvus                101000?0101111??????000000?20011000-00-?1011100000????10-?---0000100021?01221101?10--?????0?-?-??0000?121000?0000?00--0000--?-00??0110-????--0--0110000-00000000?11??0?????00??00??000???????????1?0???????011??00??0?1???????????????
	Keresdrakon_vilsoni              1010??0?????????????00000100??21100-00--00????000?----00-?????????????????????????1000???-0--?-???01??12100??0101010--000400??000??4----------------------------?111100-11?000000?0000???????00201?01???0150112???????????????????????
	Tupuxuara_longicristatus         ??????1??????????????0000100??????0-??????1340000?----????????????????????????????1003?---????????02???????????????????????????????4----------------------------??????????????????????????????????????????????????????????????????????
	Tupuxuara_leonardii              10110012002031?51021000001000111100-00-?0013400000????00-?????0011000221012711011110030---0--?-?100211131000?000?00---0000--10000004----------------------------1111100-110000000000001???20000201?01210015011201031001?01313????2????
	Kariridraco_dianae               10110?02002031?5?????0000??0011???????????1????????????0-???????1110022??????????????3???????????0021?1??0????????????0??0--??000??4----------------------------1111100-11000000???000????????????????????????????????????????????????
	Thalassodromeus_sethi            10110002002031?61021000003000111200-00-?0013400000????00-11100001110?221012711011110030---0--?-?1003011?1102?000?00---0000--10000004----------------------------??????????????????????????????????????????????????????????????????????
	Thalassodromeus_oberlii          ????????????????????????030??????????????????????????????????????????????????????????????????????????????102?000?00---0000--1-?0???4----------------------------??????????????????????????????????????????????????????????????????????
	Caupedactylus_ybaka              10110002002031?510210001010021111010-0---013400000----00-?????101210032101271101111000----??????1011011?1010-000100---00021011?0???4----------------------------?????????????00???????????20000201?01???0150012?10????????????????????
	Aymberedactylus_cearensis        ????????????????????0001010????1??1?????????????????????????????????????????????????????????-?-???????1210100000100---00021?11?00024----------------------------??????????????????????????????????????????????????????????????????????
	Tupandactylus_imperator          10110002002031??????10???2??21112?10-0-?0013310000????00-??????012??122?01221101??????????0?-?-???????121?100????0?-??100212??100?04----------------------------????????????????0??0???????????????????????01?????????????????????????
	Tupandactylus_navigans           10110002002031151??110?102??21112110-0---013410000----00-11111101210122001201101111000----0-----1011?11210100000???---100212??100?04----------------------------????????????????00?0001?????????????1??????011???????????2????????????
	Caiuajara_dobruski               10110002002031??????1001021021112110-0-?001331000?????00-???????11101220?1221101111100--??0?-?-???1??11210100000200---10021210110?04----------------------------?111100-?????00?0??000??0?200002?1?0121?11501120?031??120?????????????
	Europejara_olcadesorum           ???????2???031???????0??????????1?1?-?????????????????0?????????????0220?12???0?????????????-?-?1????112??10000??00---100212??100??4----------------------------??????????????????????????????????????????????????????????????????????
	Tapejara_wellnhoferi             1011000200203102????1001021021112110-0-?0013300000????00-?????101110122001221101111100--??0?-?-?1011011210100000200---10021210110004----------------------------?111100-11000000000000??0?20000201?0121011501120003100120131?????21120
	Afrotapejara_zouhri              ?????????????????????00??210???11011-0--??1???????????????????????????????????????1010----0-----??????????????????????????????????????????????????????????????????????????????????????????????????????????????????????????????????????
	Bakonydraco_galaczi              ?????????????????????001021????11011?0--??????????????????????????????????????????1010--?????????????????0100000110???1??2???0100104----------------------------??????????????????????????????????????????????????????????????????????
	Wightia_declivirostris           ?????????????????????00??210???10011?0--??1???????????????????????????????????????1100--??????????????????????????????????????????????????????????????????????????????????????????????????????????????????????????????????????????????
	Eopteranodon_lii                 101??002??2?????????10??0???2011??10?0-?0013300??1????00-1101????????42???1?????????????????-?-???????1?1?101??????-??1002????20??24----------------------------?????????????0??01?????????????????0121???5011????2??????13?2?22?2????
	Sinopterus_dongi                 10110001002031??????100102??20111?10-0-?0013300001????00-1101?1011?0042?11111101?1????????0--?-???1???1210101?0???0---1002101?200124----------------------------?111100-?????0??01????1???20000202?01211?150012???310??201312?2232?120
	Huaxiadraco_corollatus           101100020020?1??????1001021?21111?10-0-?0013301001????00-??????????0?32?1111110???????????0?-?-???????121?101000?10-??100210??2???24----------------------------?111100-????????00000?????2000??????1211??50112???3????202313?2232?120
	M_4895                           ??????????????????????????????????????????????????????????????????????????????????????????????????????????????????????????????????????????????????????????????????12110011??0??0??0000????????????????????????????????????????????????
	Shenzhoupterus_chaoyangensis     10100102002031??????00?0????10211?0-00-?010-----------00-?????0??2????2?01241101??????????0?-?-???0?0?121?00??????0-??0000--??000?040---------------------------?1021??0????????00????????10?0???2??1200??5011????310?????312?2232?1??
	Lacusovagus_magnificens          101??????????????????0001??0???1??0-?0--010-----------?????????????????????????????????????????????????????????????????????????????40---------------------------??????????????????????????????????????????????????????????????????????
	Chaoyangopterus_zhangi           101??10?0???????????00?0110?10211?0-00-?01???00--?????00-????????????????1????????????????0?-?-???0???1?1020??0????-??0000--??000??40---------------------------?1021100?????0??00?0?0????1000???2??1200???0?1????310??201313?22?2?1?0
	Jidapterus_edentus_              101???0?????????????000011001?21100-00-?01???00--?????00-?????????0?0?????????????????????0?-?-???????131020???0??1---0000--1?000?040---------------------------?1?21100?????0??00?0?0????1??0???2??1200??5011?0?0310????1313122321120
	Xericeps_curvirostris            ????????????????????????0102??????0-?????????????????????????????????????????????????????????????????????12??0?110???????0?????0??????????????????????????????????????????????????????????????????????????????????????????????????????
	Leptostomia_begaaensis           ????????????????????????0102??????0-?????????????????????????????????????????????????????????????????????10??0?1101??????0?????0??????????????????????????????????????????????????????????????????????????????????????????????????????
	Alanqa_saharica                  ????????????????????????0102??????0-?????????????????????????????????????????????????????????????????????00??0?1101??????3?????0??????????????????????????????????????????????????????????????????????????????????????????????????????
	Argentinadraco_barrealensis      ????????????????????????010??????????????????????????????????????????????????????????????????????????????0???001?01??????3???0?01?????????????????????????????????????????????????????????????????????????????????????????????????????
	Montanazhdarcho_minor            ?????????????????????00??102??????????????????????????????????????????????????????????????????????????1??0???0?0??1?--???0?????????????????????????????????????????2?10??????????????????????????????????????0???1????????????????????
	Aralazhdarcho_bostobensis        ?????????????????????????????????????????????????????????????????????????????????????????????????????????????????????????????????????????????????????????????????1031220?001?0?0???000?????????????????????1?????????????????1????????
	Phosphatodraco_mauritanicus      ?????????????????????????????????????????????????????????????????????????????????????????????????????????????????????????????????????????????????????????????????103122010110000001000????????????????????????????????????????????????
	Wellnhopterus_brevirostris       101???0?????????????000001000?111?0-00--0?1???000?????0???????????????????????????????????????????????121000??????0-??0000--???01??40---------------------------?1031220?0???000001{0 1}?0????????????????????????????????????????????????
	Eurazhdarcho_langendorfensis     ?????????????????????????????????????????????????????????????????????????????????????????????????????????????????????????????????????????????????????????????????103122011100000001000???????????????????????????????????????1????????
	Zhejiangopterus_linhaiensis      101000020020?1??????00?0????0021100-00--000--00--0????00-0---00001000?2?00--0-01??????????0?-?-???0?0?1?1?00?0????1-??0000--??001?040--????--0--0010000-------001??31221?????0??0000??1?0?1000???22?1200??510?????310??202413????2????
	Azhdarcho_lancicollis            ????????????????????00?????????1?0??????0????0?--??????0-??????????????1??????????????????0?-?-??????????????0???0?-????0??????????40--??????0??0010000-------0011031221110000001?00001?????????????????0151???0?????????????1????????
	Cryodrakon_boreas                ??????????????????????????????????????????????????????????????????????????????????????????????????????????????????????????????????????????????????????????????????03122111000001100000?????????????11???0151012000??????0????1????????
	Quetzalcoatlus_northropi         ??????????????????????????????????????????????????????????????????????????????????????????????????????????????????????????????????????????????????????????????????0?122?01???011??100??????????????10???0151012011?1??????????????????
	Quetzalcoatlus_lawsoni           101000020020????????000001000021100-00--0014?00--?????00-0---000010?0?210?????????0--0????0?-?-?10011?131000?000001---0000--10001?040--????--0--0010000-------001103122201?001111000011?0?1000020221020?015101200131001??2413122?21?20
	'Quetzalcoatlus FSAC-OB 14'      ?????????????????????????????????????????????????????????????????????????????????????????????????????????????????????????????????????????????????????????????????103122?01000111??0001????????????????????????????????????????????????
	Hatzegopteryx_thambema           ????????????????????????????????????????????????????????????????????????????????????????????????????1???????????1????????????????????????????????????????????????10?122?01001001??0000??????????????1??????101????????????????????????
	Albadraco_tharmisensis           ?????????????????????00??100????1?????????????????????????????????????????????????1000----???????????????000-0??1??---???0--???????40---------------------------??0?122?01?01001??0000????????????????????????????????????????????????
	Arambourgiania_philadelphiae     ?????????????????????????????????????????????????????????????????????????????????????????????????????????????????????????????????????????????????????????????????1031222010000?11?0111????????????????????????????????????????????????
	Mistralazhdarcho_maggii          ??????????????????????0?0????????????????????????????????????????????????????????????????????????????????001?1?010???????????0?0??????????????????????????????????031222010?0???1?0111?????????????11??????101????????????????????????
	Aerotitan_sudamericanus          ??????????????????????0???00?????????????????????????????????????????????????????????????????????????????001?1?01??????????????0??????????????????????????????????????????????????????????????????????????????????????????????????????

;

END;
BEGIN ASSUMPTIONS;
	OPTIONS DEFTYPE = UNORD POLYTCOUNT = MINSTEPS;
	TYPESET * UNTITLED   =  unord:  1- 230;

END;

BEGIN NOTES;

	SUT   TAXON = 11 NAME = color INTEGER = 4;
	SUT   TAXON = 59 NAME = color INTEGER = 4;
	SUT   TAXON = 64 NAME = color INTEGER = 4;
	SUT   TAXON = 67 NAME = color INTEGER = 4;
	SUT   TAXON = 77 NAME = color INTEGER = 4;
	SUT   TAXON = 79 NAME = color INTEGER = 4;

	SU  T = 11 C = 1 N = color I = 4;
	SU  T = 59 C = 1 N = color I = 4;
	SU  T = 64 C = 1 N = color I = 4;
	SU  T = 67 C = 1 N = color I = 4;
	SU  T = 77 C = 1 N = color I = 4;
	SU  T = 79 C = 1 N = color I = 4;

	SU  T = 11 C = 2 N = color I = 4;
	TEXT   TAXON = 17 CHARACTER = 2 TEXT = 'Although not easy to separate, the naof indicates this';
	SU  T = 59 C = 2 N = color I = 4;
	SU  T = 64 C = 2 N = color I = 4;
	SU  T = 67 C = 2 N = color I = 4;
	SU  T = 77 C = 2 N = color I = 4;
	SU  T = 79 C = 2 N = color I = 4;

	TEXT   CHARACTER = 3 TEXT = 'In Wukongopterus it is interpreted based on the elonaged maxillary process of the jugal.- the same reason, interpreted for Liaoningopterus';
	SU  T = 11 C = 3 N = color I = 4;
	SU  T = 59 C = 3 N = color I = 4;
	SU  T = 64 C = 3 N = color I = 4;
	SU  T = 67 C = 3 N = color I = 4;
	SU  T = 77 C = 3 N = color I = 4;
	SU  T = 79 C = 3 N = color I = 4;

	SU  T = 11 C = 4 N = color I = 4;
	SU  T = 59 C = 4 N = color I = 4;
	SU  T = 64 C = 4 N = color I = 4;
	SU  T = 67 C = 4 N = color I = 4;
	SU  T = 77 C = 4 N = color I = 4;
	SU  T = 79 C = 4 N = color I = 4;

	SU  T = 11 C = 5 N = color I = 4;
	SU  T = 59 C = 5 N = color I = 4;
	SU  T = 64 C = 5 N = color I = 4;
	SU  T = 67 C = 5 N = color I = 4;
	SU  T = 77 C = 5 N = color I = 4;
	SU  T = 79 C = 5 N = color I = 4;

	TEXT   CHARACTER = 6 TEXT = Assumed_for_Jidapterus_based_on_the_published_photo.;
	SU  T = 11 C = 6 N = color I = 4;
	SU  T = 59 C = 6 N = color I = 4;
	SU  T = 64 C = 6 N = color I = 4;
	SU  T = 67 C = 6 N = color I = 4;
	SU  T = 77 C = 6 N = color I = 4;
	SU  T = 79 C = 6 N = color I = 4;

	SU  T = 11 C = 8 N = color I = 4;
	SU  T = 59 C = 8 N = color I = 4;
	SU  T = 64 C = 8 N = color I = 4;
	SU  T = 67 C = 8 N = color I = 4;
	SU  T = 77 C = 8 N = color I = 4;
	SU  T = 79 C = 8 N = color I = 4;

	SU  T = 11 C = 9 N = color I = 4;
	SU  T = 59 C = 9 N = color I = 4;
	SU  T = 64 C = 9 N = color I = 4;
	SU  T = 67 C = 9 N = color I = 4;
	SU  T = 77 C = 9 N = color I = 4;
	SU  T = 79 C = 9 N = color I = 4;

	SU  T = 11 C = 10 N = color I = 4;
	SU  T = 59 C = 10 N = color I = 4;
	SU  T = 64 C = 10 N = color I = 4;
	SU  T = 67 C = 10 N = color I = 4;
	SU  T = 77 C = 10 N = color I = 4;
	SU  T = 79 C = 10 N = color I = 4;

	TEXT   CHARACTER = 11 TEXT = 'Assumed for Jidapterus, based on the published photo of the specimen.';
	SU  C = 11 N = color I = 6;
	SU  T = 1 C = 11 N = color I = 6;
	SU  T = 2 C = 11 N = color I = 6;
	SU  T = 3 C = 11 N = color I = 6;
	SU  T = 4 C = 11 N = color I = 6;
	SU  T = 5 C = 11 N = color I = 6;
	SU  T = 6 C = 11 N = color I = 6;
	SU  T = 7 C = 11 N = color I = 6;
	SU  T = 9 C = 11 N = color I = 6;
	SU  T = 10 C = 11 N = color I = 6;
	SU  T = 11 C = 11 N = color I = 4;
	SU  T = 12 C = 11 N = color I = 6;
	SU  T = 13 C = 11 N = color I = 6;
	SU  T = 14 C = 11 N = color I = 6;
	SU  T = 15 C = 11 N = color I = 6;
	SU  T = 16 C = 11 N = color I = 6;
	SU  T = 17 C = 11 N = color I = 6;
	SU  T = 18 C = 11 N = color I = 6;
	SU  T = 19 C = 11 N = color I = 6;
	SU  T = 22 C = 11 N = color I = 6;
	SU  T = 23 C = 11 N = color I = 6;
	SU  T = 27 C = 11 N = color I = 6;
	SU  T = 32 C = 11 N = color I = 6;
	SU  T = 35 C = 11 N = color I = 6;
	SU  T = 36 C = 11 N = color I = 6;
	SU  T = 37 C = 11 N = color I = 6;
	SU  T = 38 C = 11 N = color I = 6;
	SU  T = 42 C = 11 N = color I = 6;
	SU  T = 43 C = 11 N = color I = 6;
	SU  T = 47 C = 11 N = color I = 6;
	SU  T = 48 C = 11 N = color I = 6;
	SU  T = 49 C = 11 N = color I = 6;
	SU  T = 50 C = 11 N = color I = 6;
	SU  T = 51 C = 11 N = color I = 6;
	SU  T = 52 C = 11 N = color I = 6;
	SU  T = 53 C = 11 N = color I = 6;
	SU  T = 54 C = 11 N = color I = 6;
	SU  T = 55 C = 11 N = color I = 6;
	SU  T = 56 C = 11 N = color I = 6;
	SU  T = 57 C = 11 N = color I = 6;
	SU  T = 59 C = 11 N = color I = 4;
	SU  T = 60 C = 11 N = color I = 6;
	SU  T = 62 C = 11 N = color I = 6;
	SU  T = 64 C = 11 N = color I = 4;
	SU  T = 65 C = 11 N = color I = 6;
	SU  T = 66 C = 11 N = color I = 6;
	SU  T = 67 C = 11 N = color I = 4;
	SU  T = 68 C = 11 N = color I = 6;
	SU  T = 69 C = 11 N = color I = 6;
	SU  T = 70 C = 11 N = color I = 6;
	SU  T = 74 C = 11 N = color I = 6;
	SU  T = 75 C = 11 N = color I = 6;
	SU  T = 77 C = 11 N = color I = 4;
	SU  T = 78 C = 11 N = color I = 6;
	SU  T = 79 C = 11 N = color I = 4;
	SU  T = 80 C = 11 N = color I = 6;
	SU  T = 81 C = 11 N = color I = 6;
	SU  T = 91 C = 11 N = color I = 6;
	SU  T = 92 C = 11 N = color I = 6;
	SU  T = 95 C = 11 N = color I = 6;

	SU  T = 11 C = 12 N = color I = 4;
	SU  T = 59 C = 12 N = color I = 4;
	SU  T = 64 C = 12 N = color I = 4;
	SU  T = 67 C = 12 N = color I = 4;
	SU  T = 77 C = 12 N = color I = 4;
	SU  T = 79 C = 12 N = color I = 4;

	SU  T = 11 C = 13 N = color I = 4;
	SU  T = 59 C = 13 N = color I = 4;
	SU  T = 64 C = 13 N = color I = 4;
	SU  T = 67 C = 13 N = color I = 4;
	SU  T = 77 C = 13 N = color I = 4;
	SU  T = 79 C = 13 N = color I = 4;

	SU  T = 11 C = 14 N = color I = 4;
	SU  T = 59 C = 14 N = color I = 4;
	SU  T = 64 C = 14 N = color I = 4;
	SU  T = 67 C = 14 N = color I = 4;
	SU  T = 77 C = 14 N = color I = 4;
	SU  T = 79 C = 14 N = color I = 4;

	SU  T = 11 C = 15 N = color I = 4;
	SU  T = 59 C = 15 N = color I = 4;
	SU  T = 64 C = 15 N = color I = 4;
	SU  T = 67 C = 15 N = color I = 4;
	SU  T = 77 C = 15 N = color I = 4;
	SU  T = 79 C = 15 N = color I = 4;

	SU  T = 11 C = 16 N = color I = 4;
	SU  T = 59 C = 16 N = color I = 4;
	SU  T = 64 C = 16 N = color I = 4;
	SU  T = 67 C = 16 N = color I = 4;
	SU  T = 77 C = 16 N = color I = 4;
	SU  T = 79 C = 16 N = color I = 4;

	SU  T = 11 C = 17 N = color I = 4;
	SU  T = 59 C = 17 N = color I = 4;
	SU  T = 64 C = 17 N = color I = 4;
	SU  T = 67 C = 17 N = color I = 4;
	SU  T = 77 C = 17 N = color I = 4;
	SU  T = 79 C = 17 N = color I = 4;

	SU  T = 11 C = 18 N = color I = 4;
	SU  T = 59 C = 18 N = color I = 4;
	SU  T = 64 C = 18 N = color I = 4;
	SU  T = 67 C = 18 N = color I = 4;
	SU  T = 77 C = 18 N = color I = 4;
	SU  T = 79 C = 18 N = color I = 4;

	SU  T = 11 C = 19 N = color I = 4;
	SU  T = 59 C = 19 N = color I = 4;
	SU  T = 64 C = 19 N = color I = 4;
	SU  T = 67 C = 19 N = color I = 4;
	SU  T = 77 C = 19 N = color I = 4;
	SU  T = 79 C = 19 N = color I = 4;

	SU  T = 11 C = 20 N = color I = 4;
	SU  T = 59 C = 20 N = color I = 4;
	SU  T = 64 C = 20 N = color I = 4;
	SU  T = 67 C = 20 N = color I = 4;
	SU  T = 77 C = 20 N = color I = 4;
	SU  T = 79 C = 20 N = color I = 4;

	SU  T = 11 C = 21 N = color I = 4;
	SU  T = 59 C = 21 N = color I = 4;
	SU  T = 64 C = 21 N = color I = 4;
	SU  T = 67 C = 21 N = color I = 4;
	SU  T = 77 C = 21 N = color I = 4;
	SU  T = 79 C = 21 N = color I = 4;

	SU  T = 11 C = 22 N = color I = 4;
	SU  T = 59 C = 22 N = color I = 4;
	SU  T = 64 C = 22 N = color I = 4;
	SU  T = 67 C = 22 N = color I = 4;
	SU  T = 77 C = 22 N = color I = 4;
	SU  T = 79 C = 22 N = color I = 4;

	SU  C = 23 N = color I = 5;
	SU  T = 1 C = 23 N = color I = 5;
	SU  T = 2 C = 23 N = color I = 5;
	SU  T = 3 C = 23 N = color I = 5;
	SU  T = 4 C = 23 N = color I = 5;
	SU  T = 5 C = 23 N = color I = 5;
	SU  T = 6 C = 23 N = color I = 5;
	SU  T = 7 C = 23 N = color I = 5;
	SU  T = 8 C = 23 N = color I = 5;
	SU  T = 9 C = 23 N = color I = 5;
	SU  T = 10 C = 23 N = color I = 5;
	SU  T = 11 C = 23 N = color I = 4;
	SU  T = 12 C = 23 N = color I = 5;
	SU  T = 13 C = 23 N = color I = 5;
	SU  T = 14 C = 23 N = color I = 5;
	SU  T = 15 C = 23 N = color I = 5;
	SU  T = 16 C = 23 N = color I = 5;
	SU  T = 17 C = 23 N = color I = 5;
	SU  T = 18 C = 23 N = color I = 5;
	SU  T = 19 C = 23 N = color I = 5;
	SU  T = 20 C = 23 N = color I = 5;
	SU  T = 21 C = 23 N = color I = 5;
	SU  T = 22 C = 23 N = color I = 5;
	SU  T = 23 C = 23 N = color I = 5;
	SU  T = 27 C = 23 N = color I = 5;
	SU  T = 32 C = 23 N = color I = 5;
	SU  T = 35 C = 23 N = color I = 5;
	SU  T = 36 C = 23 N = color I = 5;
	SU  T = 37 C = 23 N = color I = 5;
	SU  T = 38 C = 23 N = color I = 5;
	SU  T = 42 C = 23 N = color I = 5;
	SU  T = 43 C = 23 N = color I = 5;
	SU  T = 47 C = 23 N = color I = 5;
	SU  T = 48 C = 23 N = color I = 5;
	SU  T = 49 C = 23 N = color I = 5;
	SU  T = 50 C = 23 N = color I = 5;
	SU  T = 51 C = 23 N = color I = 5;
	SU  T = 52 C = 23 N = color I = 5;
	SU  T = 53 C = 23 N = color I = 5;
	SU  T = 54 C = 23 N = color I = 5;
	SU  T = 55 C = 23 N = color I = 5;
	SU  T = 56 C = 23 N = color I = 5;
	SU  T = 57 C = 23 N = color I = 5;
	SU  T = 59 C = 23 N = color I = 4;
	SU  T = 60 C = 23 N = color I = 5;
	SU  T = 62 C = 23 N = color I = 5;
	SU  T = 64 C = 23 N = color I = 4;
	SU  T = 65 C = 23 N = color I = 5;
	SU  T = 66 C = 23 N = color I = 5;
	SU  T = 67 C = 23 N = color I = 4;
	SU  T = 68 C = 23 N = color I = 5;
	SU  T = 69 C = 23 N = color I = 5;
	SU  T = 70 C = 23 N = color I = 5;
	SU  T = 74 C = 23 N = color I = 5;
	SU  T = 75 C = 23 N = color I = 5;
	SU  T = 77 C = 23 N = color I = 4;
	SU  T = 78 C = 23 N = color I = 5;
	SU  T = 79 C = 23 N = color I = 4;
	SU  T = 80 C = 23 N = color I = 5;
	SU  T = 81 C = 23 N = color I = 5;
	SU  T = 91 C = 23 N = color I = 5;
	SU  T = 92 C = 23 N = color I = 5;
	SU  T = 95 C = 23 N = color I = 5;

	SU  C = 24 N = color I = 13;
	SU  T = 1 C = 24 N = color I = 13;
	SU  T = 2 C = 24 N = color I = 13;
	SU  T = 3 C = 24 N = color I = 13;
	SU  T = 4 C = 24 N = color I = 13;
	SU  T = 5 C = 24 N = color I = 13;
	SU  T = 6 C = 24 N = color I = 13;
	SU  T = 7 C = 24 N = color I = 13;
	SU  T = 8 C = 24 N = color I = 13;
	SU  T = 9 C = 24 N = color I = 13;
	SU  T = 10 C = 24 N = color I = 13;
	SU  T = 11 C = 24 N = color I = 4;
	SU  T = 12 C = 24 N = color I = 13;
	SU  T = 13 C = 24 N = color I = 13;
	SU  T = 14 C = 24 N = color I = 13;
	SU  T = 15 C = 24 N = color I = 13;
	SU  T = 16 C = 24 N = color I = 13;
	SU  T = 17 C = 24 N = color I = 13;
	SU  T = 18 C = 24 N = color I = 13;
	SU  T = 19 C = 24 N = color I = 13;
	SU  T = 20 C = 24 N = color I = 13;
	SU  T = 21 C = 24 N = color I = 13;
	SU  T = 22 C = 24 N = color I = 13;
	SU  T = 23 C = 24 N = color I = 13;
	SU  T = 24 C = 24 N = color I = 13;
	SU  T = 25 C = 24 N = color I = 13;
	SU  T = 26 C = 24 N = color I = 13;
	SU  T = 27 C = 24 N = color I = 13;
	SU  T = 28 C = 24 N = color I = 13;
	SU  T = 29 C = 24 N = color I = 13;
	SU  T = 30 C = 24 N = color I = 13;
	SU  T = 31 C = 24 N = color I = 13;
	SU  T = 32 C = 24 N = color I = 13;
	SU  T = 33 C = 24 N = color I = 13;
	SU  T = 34 C = 24 N = color I = 13;
	SU  T = 35 C = 24 N = color I = 13;
	SU  T = 36 C = 24 N = color I = 13;
	SU  T = 37 C = 24 N = color I = 13;
	SU  T = 38 C = 24 N = color I = 13;
	SU  T = 39 C = 24 N = color I = 13;
	SU  T = 40 C = 24 N = color I = 13;
	SU  T = 41 C = 24 N = color I = 13;
	SU  T = 42 C = 24 N = color I = 13;
	SU  T = 43 C = 24 N = color I = 13;
	SU  T = 44 C = 24 N = color I = 13;
	SU  T = 45 C = 24 N = color I = 13;
	SU  T = 46 C = 24 N = color I = 13;
	SU  T = 47 C = 24 N = color I = 13;
	SU  T = 48 C = 24 N = color I = 13;
	SU  T = 49 C = 24 N = color I = 13;
	SU  T = 50 C = 24 N = color I = 13;
	SU  T = 51 C = 24 N = color I = 13;
	SU  T = 52 C = 24 N = color I = 13;
	SU  T = 53 C = 24 N = color I = 13;
	SU  T = 54 C = 24 N = color I = 13;
	SU  T = 55 C = 24 N = color I = 13;
	SU  T = 56 C = 24 N = color I = 13;
	SU  T = 57 C = 24 N = color I = 13;
	SU  T = 58 C = 24 N = color I = 13;
	SU  T = 59 C = 24 N = color I = 4;
	SU  T = 60 C = 24 N = color I = 13;
	SU  T = 62 C = 24 N = color I = 13;
	SU  T = 63 C = 24 N = color I = 13;
	SU  T = 64 C = 24 N = color I = 4;
	SU  T = 65 C = 24 N = color I = 13;
	SU  T = 66 C = 24 N = color I = 13;
	SU  T = 67 C = 24 N = color I = 4;
	SU  T = 68 C = 24 N = color I = 13;
	SU  T = 69 C = 24 N = color I = 13;
	SU  T = 70 C = 24 N = color I = 13;
	SU  T = 72 C = 24 N = color I = 13;
	SU  T = 74 C = 24 N = color I = 13;
	SU  T = 75 C = 24 N = color I = 13;
	SU  T = 77 C = 24 N = color I = 4;
	SU  T = 78 C = 24 N = color I = 13;
	SU  T = 79 C = 24 N = color I = 4;
	SU  T = 80 C = 24 N = color I = 13;
	SU  T = 81 C = 24 N = color I = 13;
	SU  T = 82 C = 24 N = color I = 13;
	SU  T = 85 C = 24 N = color I = 13;
	SU  T = 88 C = 24 N = color I = 13;
	SU  T = 90 C = 24 N = color I = 13;
	SU  T = 91 C = 24 N = color I = 13;
	SU  T = 92 C = 24 N = color I = 13;
	SU  T = 95 C = 24 N = color I = 13;
	SU  T = 97 C = 24 N = color I = 13;
	SU  T = 99 C = 24 N = color I = 13;
	SU  T = 100 C = 24 N = color I = 13;
	SU  T = 101 C = 24 N = color I = 13;

	SU  C = 25 N = color I = 16;
	SU  T = 1 C = 25 N = color I = 16;
	SU  T = 2 C = 25 N = color I = 16;
	SU  T = 3 C = 25 N = color I = 16;
	SU  T = 4 C = 25 N = color I = 16;
	SU  T = 5 C = 25 N = color I = 16;
	SU  T = 6 C = 25 N = color I = 16;
	SU  T = 7 C = 25 N = color I = 16;
	SU  T = 8 C = 25 N = color I = 16;
	SU  T = 9 C = 25 N = color I = 16;
	SU  T = 10 C = 25 N = color I = 16;
	SU  T = 11 C = 25 N = color I = 16;
	SU  T = 12 C = 25 N = color I = 16;
	SU  T = 13 C = 25 N = color I = 16;
	SU  T = 14 C = 25 N = color I = 16;
	SU  T = 15 C = 25 N = color I = 16;
	SU  T = 16 C = 25 N = color I = 16;
	SU  T = 17 C = 25 N = color I = 16;
	SU  T = 18 C = 25 N = color I = 16;
	SU  T = 19 C = 25 N = color I = 16;
	SU  T = 20 C = 25 N = color I = 16;
	SU  T = 21 C = 25 N = color I = 16;
	SU  T = 22 C = 25 N = color I = 16;
	SU  T = 23 C = 25 N = color I = 16;
	SU  T = 24 C = 25 N = color I = 16;
	SU  T = 25 C = 25 N = color I = 16;
	SU  T = 26 C = 25 N = color I = 16;
	SU  T = 27 C = 25 N = color I = 16;
	SU  T = 28 C = 25 N = color I = 16;
	SU  T = 29 C = 25 N = color I = 16;
	SU  T = 30 C = 25 N = color I = 16;
	SU  T = 31 C = 25 N = color I = 16;
	SU  T = 32 C = 25 N = color I = 16;
	SU  T = 33 C = 25 N = color I = 16;
	SU  T = 34 C = 25 N = color I = 16;
	SU  T = 35 C = 25 N = color I = 16;
	SU  T = 36 C = 25 N = color I = 16;
	SU  T = 37 C = 25 N = color I = 16;
	SU  T = 38 C = 25 N = color I = 16;
	SU  T = 39 C = 25 N = color I = 16;
	SU  T = 40 C = 25 N = color I = 16;
	SU  T = 41 C = 25 N = color I = 16;
	SU  T = 42 C = 25 N = color I = 16;
	SU  T = 43 C = 25 N = color I = 16;
	SU  T = 44 C = 25 N = color I = 16;
	SU  T = 45 C = 25 N = color I = 16;
	SU  T = 46 C = 25 N = color I = 16;
	SU  T = 47 C = 25 N = color I = 16;
	SU  T = 48 C = 25 N = color I = 16;
	SU  T = 49 C = 25 N = color I = 16;
	SU  T = 50 C = 25 N = color I = 16;
	SU  T = 51 C = 25 N = color I = 16;
	SU  T = 52 C = 25 N = color I = 16;
	SU  T = 53 C = 25 N = color I = 16;
	SU  T = 54 C = 25 N = color I = 16;
	SU  T = 55 C = 25 N = color I = 16;
	SU  T = 56 C = 25 N = color I = 16;
	SU  T = 57 C = 25 N = color I = 16;
	SU  T = 58 C = 25 N = color I = 16;
	SU  T = 59 C = 25 N = color I = 16;
	SU  T = 60 C = 25 N = color I = 16;
	SU  T = 62 C = 25 N = color I = 16;
	SU  T = 63 C = 25 N = color I = 16;
	SU  T = 64 C = 25 N = color I = 16;
	SU  T = 65 C = 25 N = color I = 16;
	SU  T = 66 C = 25 N = color I = 16;
	SU  T = 67 C = 25 N = color I = 16;
	SU  T = 68 C = 25 N = color I = 16;
	SU  T = 69 C = 25 N = color I = 16;
	SU  T = 70 C = 25 N = color I = 16;
	SU  T = 72 C = 25 N = color I = 16;
	SU  T = 74 C = 25 N = color I = 16;
	SU  T = 75 C = 25 N = color I = 16;
	SU  T = 77 C = 25 N = color I = 16;
	SU  T = 78 C = 25 N = color I = 16;
	SU  T = 79 C = 25 N = color I = 16;
	SU  T = 80 C = 25 N = color I = 16;
	SU  T = 81 C = 25 N = color I = 16;
	SU  T = 82 C = 25 N = color I = 16;
	SU  T = 85 C = 25 N = color I = 16;
	SU  T = 87 C = 25 N = color I = 16;
	SU  T = 88 C = 25 N = color I = 16;
	SU  T = 90 C = 25 N = color I = 16;
	SU  T = 91 C = 25 N = color I = 16;
	SU  T = 92 C = 25 N = color I = 16;
	SU  T = 93 C = 25 N = color I = 16;
	SU  T = 95 C = 25 N = color I = 16;
	SU  T = 97 C = 25 N = color I = 16;
	SU  T = 98 C = 25 N = color I = 16;
	SU  T = 99 C = 25 N = color I = 16;
	SU  T = 100 C = 25 N = color I = 16;
	SU  T = 101 C = 25 N = color I = 16;

	SU  T = 11 C = 29 N = color I = 4;
	SU  T = 59 C = 29 N = color I = 4;
	SU  T = 64 C = 29 N = color I = 4;
	SU  T = 67 C = 29 N = color I = 4;
	SU  T = 77 C = 29 N = color I = 4;
	SU  T = 79 C = 29 N = color I = 4;

	SU  C = 30 N = color I = 13;
	SU  T = 1 C = 30 N = color I = 13;
	SU  T = 2 C = 30 N = color I = 13;
	SU  T = 3 C = 30 N = color I = 13;
	SU  T = 4 C = 30 N = color I = 13;
	SU  T = 5 C = 30 N = color I = 13;
	SU  T = 6 C = 30 N = color I = 13;
	SU  T = 7 C = 30 N = color I = 13;
	SU  T = 9 C = 30 N = color I = 13;
	SU  T = 10 C = 30 N = color I = 13;
	SU  T = 11 C = 30 N = color I = 4;
	SU  T = 12 C = 30 N = color I = 13;
	SU  T = 13 C = 30 N = color I = 13;
	SU  T = 14 C = 30 N = color I = 13;
	SU  T = 15 C = 30 N = color I = 13;
	SU  T = 16 C = 30 N = color I = 13;
	SU  T = 17 C = 30 N = color I = 13;
	SU  T = 18 C = 30 N = color I = 13;
	SU  T = 19 C = 30 N = color I = 13;
	SU  T = 20 C = 30 N = color I = 13;
	SU  T = 21 C = 30 N = color I = 13;
	SU  T = 22 C = 30 N = color I = 13;
	SU  T = 23 C = 30 N = color I = 13;
	SU  T = 27 C = 30 N = color I = 13;
	SU  T = 32 C = 30 N = color I = 13;
	SU  T = 35 C = 30 N = color I = 13;
	SU  T = 36 C = 30 N = color I = 13;
	SU  T = 37 C = 30 N = color I = 13;
	SU  T = 38 C = 30 N = color I = 13;
	SU  T = 42 C = 30 N = color I = 13;
	SU  T = 43 C = 30 N = color I = 13;
	SU  T = 47 C = 30 N = color I = 13;
	SU  T = 48 C = 30 N = color I = 13;
	SU  T = 49 C = 30 N = color I = 13;
	SU  T = 50 C = 30 N = color I = 13;
	SU  T = 51 C = 30 N = color I = 13;
	SU  T = 52 C = 30 N = color I = 13;
	SU  T = 53 C = 30 N = color I = 13;
	SU  T = 54 C = 30 N = color I = 13;
	SU  T = 55 C = 30 N = color I = 13;
	SU  T = 56 C = 30 N = color I = 13;
	SU  T = 57 C = 30 N = color I = 13;
	SU  T = 59 C = 30 N = color I = 4;
	SU  T = 60 C = 30 N = color I = 13;
	SU  T = 62 C = 30 N = color I = 13;
	SU  T = 64 C = 30 N = color I = 4;
	SU  T = 65 C = 30 N = color I = 13;
	SU  T = 66 C = 30 N = color I = 13;
	SU  T = 67 C = 30 N = color I = 4;
	SU  T = 68 C = 30 N = color I = 13;
	SU  T = 69 C = 30 N = color I = 13;
	SU  T = 70 C = 30 N = color I = 13;
	SU  T = 74 C = 30 N = color I = 13;
	SU  T = 75 C = 30 N = color I = 13;
	SU  T = 77 C = 30 N = color I = 4;
	SU  T = 78 C = 30 N = color I = 13;
	SU  T = 79 C = 30 N = color I = 4;
	SU  T = 80 C = 30 N = color I = 13;
	SU  T = 81 C = 30 N = color I = 13;
	SU  T = 91 C = 30 N = color I = 13;
	SU  T = 92 C = 30 N = color I = 13;
	SU  T = 95 C = 30 N = color I = 13;

	TEXT   CHARACTER = 31 TEXT = 'Ludodactylus is dificult - 1, but could be a 2.Europejara can deduce';
	SU  C = 31 N = color I = 4;
	SU  T = 1 C = 31 N = color I = 4;
	SU  T = 2 C = 31 N = color I = 4;
	SU  T = 3 C = 31 N = color I = 4;
	SU  T = 4 C = 31 N = color I = 4;
	SU  T = 5 C = 31 N = color I = 4;
	SU  T = 6 C = 31 N = color I = 4;
	SU  T = 7 C = 31 N = color I = 4;
	SU  T = 8 C = 31 N = color I = 4;
	SU  T = 9 C = 31 N = color I = 4;
	SU  T = 10 C = 31 N = color I = 4;
	SU  T = 11 C = 31 N = color I = 4;
	SU  T = 12 C = 31 N = color I = 4;
	SU  T = 13 C = 31 N = color I = 4;
	SU  T = 14 C = 31 N = color I = 4;
	SU  T = 15 C = 31 N = color I = 4;
	SU  T = 16 C = 31 N = color I = 4;
	SU  T = 17 C = 31 N = color I = 4;
	SU  T = 18 C = 31 N = color I = 4;
	SU  T = 19 C = 31 N = color I = 4;
	SU  T = 20 C = 31 N = color I = 4;
	SU  T = 21 C = 31 N = color I = 4;
	SU  T = 22 C = 31 N = color I = 4;
	SU  T = 23 C = 31 N = color I = 4;
	SU  T = 27 C = 31 N = color I = 4;
	SU  T = 32 C = 31 N = color I = 4;
	SU  T = 35 C = 31 N = color I = 4;
	SU  T = 36 C = 31 N = color I = 4;
	SU  T = 37 C = 31 N = color I = 4;
	SU  T = 38 C = 31 N = color I = 4;
	SU  T = 42 C = 31 N = color I = 4;
	SU  T = 43 C = 31 N = color I = 4;
	SU  T = 47 C = 31 N = color I = 4;
	SU  T = 48 C = 31 N = color I = 4;
	SU  T = 49 C = 31 N = color I = 4;
	SU  T = 50 C = 31 N = color I = 4;
	SU  T = 51 C = 31 N = color I = 4;
	SU  T = 52 C = 31 N = color I = 4;
	SU  T = 53 C = 31 N = color I = 4;
	SU  T = 54 C = 31 N = color I = 4;
	SU  T = 55 C = 31 N = color I = 4;
	SU  T = 56 C = 31 N = color I = 4;
	SU  T = 57 C = 31 N = color I = 4;
	SU  T = 59 C = 31 N = color I = 4;
	SU  T = 60 C = 31 N = color I = 4;
	SU  T = 62 C = 31 N = color I = 4;
	SU  T = 64 C = 31 N = color I = 4;
	SU  T = 65 C = 31 N = color I = 4;
	SU  T = 66 C = 31 N = color I = 4;
	SU  T = 67 C = 31 N = color I = 4;
	SU  T = 68 C = 31 N = color I = 4;
	SU  T = 69 C = 31 N = color I = 4;
	SU  T = 70 C = 31 N = color I = 4;
	SU  T = 74 C = 31 N = color I = 4;
	SU  T = 75 C = 31 N = color I = 4;
	SU  T = 77 C = 31 N = color I = 4;
	SU  T = 78 C = 31 N = color I = 4;
	SU  T = 79 C = 31 N = color I = 4;
	SU  T = 80 C = 31 N = color I = 4;
	SU  T = 81 C = 31 N = color I = 4;
	SU  T = 91 C = 31 N = color I = 4;
	SU  T = 92 C = 31 N = color I = 4;
	SU  T = 95 C = 31 N = color I = 4;

	SU  T = 11 C = 32 N = color I = 4;
	SU  T = 59 C = 32 N = color I = 4;
	SU  T = 64 C = 32 N = color I = 4;
	SU  T = 67 C = 32 N = color I = 4;
	SU  T = 77 C = 32 N = color I = 4;
	SU  T = 79 C = 32 N = color I = 4;

	SU  T = 11 C = 34 N = color I = 4;
	SU  T = 59 C = 34 N = color I = 4;
	SU  T = 64 C = 34 N = color I = 4;
	SU  T = 67 C = 34 N = color I = 4;
	SU  T = 77 C = 34 N = color I = 4;
	SU  T = 79 C = 34 N = color I = 4;

	SU  C = 35 N = color I = 16;
	SU  T = 1 C = 35 N = color I = 16;
	SU  T = 2 C = 35 N = color I = 16;
	SU  T = 3 C = 35 N = color I = 16;
	SU  T = 4 C = 35 N = color I = 16;
	SU  T = 5 C = 35 N = color I = 16;
	SU  T = 6 C = 35 N = color I = 16;
	SU  T = 7 C = 35 N = color I = 16;
	SU  T = 8 C = 35 N = color I = 16;
	SU  T = 9 C = 35 N = color I = 16;
	SU  T = 10 C = 35 N = color I = 16;
	SU  T = 11 C = 35 N = color I = 16;
	SU  T = 12 C = 35 N = color I = 16;
	SU  T = 13 C = 35 N = color I = 16;
	SU  T = 14 C = 35 N = color I = 16;
	SU  T = 15 C = 35 N = color I = 16;
	SU  T = 16 C = 35 N = color I = 16;
	SU  T = 17 C = 35 N = color I = 16;
	SU  T = 18 C = 35 N = color I = 16;
	SU  T = 19 C = 35 N = color I = 16;
	SU  T = 20 C = 35 N = color I = 16;
	SU  T = 21 C = 35 N = color I = 16;
	SU  T = 22 C = 35 N = color I = 16;
	SU  T = 23 C = 35 N = color I = 16;
	SU  T = 24 C = 35 N = color I = 16;
	SU  T = 25 C = 35 N = color I = 16;
	SU  T = 26 C = 35 N = color I = 16;
	SU  T = 27 C = 35 N = color I = 16;
	SU  T = 28 C = 35 N = color I = 16;
	SU  T = 29 C = 35 N = color I = 16;
	SU  T = 30 C = 35 N = color I = 16;
	SU  T = 31 C = 35 N = color I = 16;
	SU  T = 32 C = 35 N = color I = 16;
	SU  T = 33 C = 35 N = color I = 16;
	SU  T = 34 C = 35 N = color I = 16;
	SU  T = 35 C = 35 N = color I = 16;
	SU  T = 36 C = 35 N = color I = 16;
	SU  T = 37 C = 35 N = color I = 16;
	SU  T = 38 C = 35 N = color I = 16;
	SU  T = 39 C = 35 N = color I = 16;
	SU  T = 40 C = 35 N = color I = 16;
	SU  T = 41 C = 35 N = color I = 16;
	SU  T = 42 C = 35 N = color I = 16;
	SU  T = 43 C = 35 N = color I = 16;
	SU  T = 44 C = 35 N = color I = 16;
	SU  T = 45 C = 35 N = color I = 16;
	SU  T = 46 C = 35 N = color I = 16;
	SU  T = 47 C = 35 N = color I = 16;
	SU  T = 48 C = 35 N = color I = 16;
	SU  T = 49 C = 35 N = color I = 16;
	SU  T = 50 C = 35 N = color I = 16;
	SU  T = 51 C = 35 N = color I = 16;
	SU  T = 52 C = 35 N = color I = 16;
	SU  T = 53 C = 35 N = color I = 16;
	SU  T = 54 C = 35 N = color I = 16;
	SU  T = 55 C = 35 N = color I = 16;
	SU  T = 56 C = 35 N = color I = 16;
	SU  T = 57 C = 35 N = color I = 16;
	SU  T = 58 C = 35 N = color I = 16;
	SU  T = 59 C = 35 N = color I = 16;
	SU  T = 60 C = 35 N = color I = 16;
	SU  T = 62 C = 35 N = color I = 16;
	SU  T = 63 C = 35 N = color I = 16;
	SU  T = 64 C = 35 N = color I = 16;
	SU  T = 65 C = 35 N = color I = 16;
	SU  T = 66 C = 35 N = color I = 16;
	SU  T = 67 C = 35 N = color I = 16;
	SU  T = 68 C = 35 N = color I = 16;
	SU  T = 69 C = 35 N = color I = 16;
	SU  T = 70 C = 35 N = color I = 16;
	SU  T = 72 C = 35 N = color I = 16;
	SU  T = 74 C = 35 N = color I = 16;
	SU  T = 75 C = 35 N = color I = 16;
	SU  T = 77 C = 35 N = color I = 16;
	SU  T = 78 C = 35 N = color I = 16;
	SU  T = 79 C = 35 N = color I = 16;
	SU  T = 80 C = 35 N = color I = 16;
	SU  T = 81 C = 35 N = color I = 16;
	SU  T = 82 C = 35 N = color I = 16;
	SU  T = 85 C = 35 N = color I = 16;
	SU  T = 87 C = 35 N = color I = 16;
	SU  T = 88 C = 35 N = color I = 16;
	SU  T = 90 C = 35 N = color I = 16;
	SU  T = 91 C = 35 N = color I = 16;
	SU  T = 92 C = 35 N = color I = 16;
	SU  T = 93 C = 35 N = color I = 16;
	SU  T = 95 C = 35 N = color I = 16;
	SU  T = 97 C = 35 N = color I = 16;
	SU  T = 98 C = 35 N = color I = 16;
	SU  T = 99 C = 35 N = color I = 16;
	SU  T = 100 C = 35 N = color I = 16;
	SU  T = 101 C = 35 N = color I = 16;

	SU  C = 37 N = color I = 5;
	SU  T = 1 C = 37 N = color I = 5;
	SU  T = 2 C = 37 N = color I = 5;
	SU  T = 3 C = 37 N = color I = 5;
	SU  T = 4 C = 37 N = color I = 5;
	SU  T = 5 C = 37 N = color I = 5;
	SU  T = 6 C = 37 N = color I = 5;
	SU  T = 7 C = 37 N = color I = 5;
	SU  T = 8 C = 37 N = color I = 5;
	SU  T = 9 C = 37 N = color I = 5;
	SU  T = 10 C = 37 N = color I = 5;
	SU  T = 11 C = 37 N = color I = 4;
	SU  T = 12 C = 37 N = color I = 5;
	SU  T = 13 C = 37 N = color I = 5;
	SU  T = 14 C = 37 N = color I = 5;
	SU  T = 15 C = 37 N = color I = 5;
	SU  T = 16 C = 37 N = color I = 5;
	SU  T = 17 C = 37 N = color I = 5;
	SU  T = 18 C = 37 N = color I = 5;
	SU  T = 19 C = 37 N = color I = 5;
	SU  T = 20 C = 37 N = color I = 5;
	SU  T = 21 C = 37 N = color I = 5;
	SU  T = 22 C = 37 N = color I = 5;
	SU  T = 23 C = 37 N = color I = 5;
	SU  T = 27 C = 37 N = color I = 5;
	SU  T = 32 C = 37 N = color I = 5;
	SU  T = 35 C = 37 N = color I = 5;
	SU  T = 36 C = 37 N = color I = 5;
	SU  T = 37 C = 37 N = color I = 5;
	SU  T = 38 C = 37 N = color I = 5;
	SU  T = 42 C = 37 N = color I = 5;
	SU  T = 43 C = 37 N = color I = 5;
	SU  T = 47 C = 37 N = color I = 5;
	SU  T = 48 C = 37 N = color I = 5;
	SU  T = 49 C = 37 N = color I = 5;
	SU  T = 50 C = 37 N = color I = 5;
	SU  T = 51 C = 37 N = color I = 5;
	SU  T = 52 C = 37 N = color I = 5;
	SU  T = 53 C = 37 N = color I = 5;
	SU  T = 54 C = 37 N = color I = 5;
	SU  T = 55 C = 37 N = color I = 5;
	SU  T = 56 C = 37 N = color I = 5;
	SU  T = 57 C = 37 N = color I = 5;
	SU  T = 59 C = 37 N = color I = 4;
	SU  T = 60 C = 37 N = color I = 5;
	SU  T = 62 C = 37 N = color I = 5;
	SU  T = 64 C = 37 N = color I = 4;
	SU  T = 65 C = 37 N = color I = 5;
	SU  T = 66 C = 37 N = color I = 5;
	SU  T = 67 C = 37 N = color I = 4;
	SU  T = 68 C = 37 N = color I = 5;
	SU  T = 69 C = 37 N = color I = 5;
	SU  T = 70 C = 37 N = color I = 5;
	SU  T = 74 C = 37 N = color I = 5;
	SU  T = 75 C = 37 N = color I = 5;
	SU  T = 77 C = 37 N = color I = 4;
	SU  T = 78 C = 37 N = color I = 5;
	SU  T = 79 C = 37 N = color I = 4;
	SU  T = 80 C = 37 N = color I = 5;
	SU  T = 81 C = 37 N = color I = 5;
	SU  T = 91 C = 37 N = color I = 5;
	SU  T = 92 C = 37 N = color I = 5;
	SU  T = 95 C = 37 N = color I = 5;

	SU  C = 38 N = color I = 4;
	SU  T = 1 C = 38 N = color I = 4;
	SU  T = 2 C = 38 N = color I = 4;
	SU  T = 3 C = 38 N = color I = 4;
	SU  T = 4 C = 38 N = color I = 4;
	SU  T = 5 C = 38 N = color I = 4;
	SU  T = 6 C = 38 N = color I = 4;
	SU  T = 7 C = 38 N = color I = 4;
	SU  T = 8 C = 38 N = color I = 4;
	SU  T = 9 C = 38 N = color I = 4;
	SU  T = 10 C = 38 N = color I = 4;
	SU  T = 11 C = 38 N = color I = 4;
	SU  T = 12 C = 38 N = color I = 4;
	SU  T = 13 C = 38 N = color I = 4;
	SU  T = 14 C = 38 N = color I = 4;
	SU  T = 15 C = 38 N = color I = 4;
	SU  T = 16 C = 38 N = color I = 4;
	SU  T = 17 C = 38 N = color I = 4;
	SU  T = 18 C = 38 N = color I = 4;
	SU  T = 19 C = 38 N = color I = 4;
	SU  T = 20 C = 38 N = color I = 4;
	SU  T = 21 C = 38 N = color I = 4;
	SU  T = 22 C = 38 N = color I = 4;
	SU  T = 23 C = 38 N = color I = 4;
	SU  T = 27 C = 38 N = color I = 4;
	SU  T = 32 C = 38 N = color I = 4;
	SU  T = 35 C = 38 N = color I = 4;
	SU  T = 36 C = 38 N = color I = 4;
	SU  T = 37 C = 38 N = color I = 4;
	SU  T = 38 C = 38 N = color I = 4;
	SU  T = 42 C = 38 N = color I = 4;
	SU  T = 43 C = 38 N = color I = 4;
	SU  T = 47 C = 38 N = color I = 4;
	SU  T = 48 C = 38 N = color I = 4;
	SU  T = 49 C = 38 N = color I = 4;
	SU  T = 50 C = 38 N = color I = 4;
	SU  T = 51 C = 38 N = color I = 4;
	SU  T = 52 C = 38 N = color I = 4;
	SU  T = 53 C = 38 N = color I = 4;
	SU  T = 54 C = 38 N = color I = 4;
	SU  T = 55 C = 38 N = color I = 4;
	SU  T = 56 C = 38 N = color I = 4;
	SU  T = 57 C = 38 N = color I = 4;
	SU  T = 59 C = 38 N = color I = 4;
	SU  T = 60 C = 38 N = color I = 4;
	SU  T = 62 C = 38 N = color I = 4;
	SU  T = 64 C = 38 N = color I = 4;
	SU  T = 65 C = 38 N = color I = 4;
	SU  T = 66 C = 38 N = color I = 4;
	SU  T = 67 C = 38 N = color I = 4;
	SU  T = 68 C = 38 N = color I = 4;
	SU  T = 69 C = 38 N = color I = 4;
	SU  T = 70 C = 38 N = color I = 4;
	SU  T = 74 C = 38 N = color I = 4;
	SU  T = 75 C = 38 N = color I = 4;
	SU  T = 77 C = 38 N = color I = 4;
	SU  T = 78 C = 38 N = color I = 4;
	SU  T = 79 C = 38 N = color I = 4;
	SU  T = 80 C = 38 N = color I = 4;
	SU  T = 81 C = 38 N = color I = 4;
	SU  T = 91 C = 38 N = color I = 4;
	SU  T = 92 C = 38 N = color I = 4;
	SU  T = 95 C = 38 N = color I = 4;

	SU  T = 11 C = 39 N = color I = 4;
	SU  T = 59 C = 39 N = color I = 4;
	SU  T = 64 C = 39 N = color I = 4;
	SU  T = 67 C = 39 N = color I = 4;
	SU  T = 77 C = 39 N = color I = 4;
	SU  T = 79 C = 39 N = color I = 4;

	SU  C = 40 N = color I = 8;
	SU  T = 1 C = 40 N = color I = 8;
	SU  T = 2 C = 40 N = color I = 8;
	SU  T = 3 C = 40 N = color I = 8;
	SU  T = 4 C = 40 N = color I = 8;
	SU  T = 5 C = 40 N = color I = 8;
	SU  T = 6 C = 40 N = color I = 8;
	SU  T = 7 C = 40 N = color I = 8;
	SU  T = 8 C = 40 N = color I = 8;
	SU  T = 9 C = 40 N = color I = 8;
	SU  T = 10 C = 40 N = color I = 8;
	SU  T = 11 C = 40 N = color I = 4;
	SU  T = 12 C = 40 N = color I = 8;
	SU  T = 13 C = 40 N = color I = 8;
	SU  T = 14 C = 40 N = color I = 8;
	SU  T = 15 C = 40 N = color I = 8;
	SU  T = 16 C = 40 N = color I = 8;
	SU  T = 17 C = 40 N = color I = 8;
	SU  T = 18 C = 40 N = color I = 8;
	SU  T = 19 C = 40 N = color I = 8;
	SU  T = 20 C = 40 N = color I = 8;
	SU  T = 21 C = 40 N = color I = 8;
	SU  T = 22 C = 40 N = color I = 8;
	SU  T = 23 C = 40 N = color I = 8;
	SU  T = 24 C = 40 N = color I = 8;
	SU  T = 25 C = 40 N = color I = 8;
	SU  T = 26 C = 40 N = color I = 8;
	SU  T = 27 C = 40 N = color I = 8;
	SU  T = 28 C = 40 N = color I = 8;
	SU  T = 29 C = 40 N = color I = 8;
	SU  T = 30 C = 40 N = color I = 8;
	SU  T = 31 C = 40 N = color I = 8;
	SU  T = 32 C = 40 N = color I = 8;
	SU  T = 33 C = 40 N = color I = 8;
	SU  T = 34 C = 40 N = color I = 8;
	SU  T = 35 C = 40 N = color I = 8;
	SU  T = 36 C = 40 N = color I = 8;
	SU  T = 37 C = 40 N = color I = 8;
	SU  T = 38 C = 40 N = color I = 8;
	SU  T = 41 C = 40 N = color I = 8;
	SU  T = 42 C = 40 N = color I = 8;
	SU  T = 43 C = 40 N = color I = 8;
	SU  T = 44 C = 40 N = color I = 8;
	SU  T = 45 C = 40 N = color I = 8;
	SU  T = 46 C = 40 N = color I = 8;
	SU  T = 47 C = 40 N = color I = 8;
	SU  T = 48 C = 40 N = color I = 8;
	SU  T = 49 C = 40 N = color I = 8;
	SU  T = 50 C = 40 N = color I = 8;
	SU  T = 51 C = 40 N = color I = 8;
	SU  T = 52 C = 40 N = color I = 8;
	SU  T = 53 C = 40 N = color I = 8;
	SU  T = 54 C = 40 N = color I = 8;
	SU  T = 55 C = 40 N = color I = 8;
	SU  T = 56 C = 40 N = color I = 8;
	SU  T = 57 C = 40 N = color I = 8;
	SU  T = 58 C = 40 N = color I = 8;
	SU  T = 59 C = 40 N = color I = 4;
	SU  T = 60 C = 40 N = color I = 8;
	SU  T = 62 C = 40 N = color I = 8;
	SU  T = 64 C = 40 N = color I = 4;
	SU  T = 65 C = 40 N = color I = 8;
	SU  T = 66 C = 40 N = color I = 8;
	SU  T = 67 C = 40 N = color I = 4;
	SU  T = 68 C = 40 N = color I = 8;
	SU  T = 69 C = 40 N = color I = 8;
	SU  T = 70 C = 40 N = color I = 8;
	SU  T = 74 C = 40 N = color I = 8;
	SU  T = 75 C = 40 N = color I = 8;
	SU  T = 77 C = 40 N = color I = 4;
	SU  T = 78 C = 40 N = color I = 8;
	SU  T = 79 C = 40 N = color I = 4;
	SU  T = 80 C = 40 N = color I = 8;
	SU  T = 81 C = 40 N = color I = 8;
	SU  T = 91 C = 40 N = color I = 8;
	SU  T = 92 C = 40 N = color I = 8;
	SU  T = 95 C = 40 N = color I = 8;

	SU  T = 11 C = 41 N = color I = 4;
	SU  T = 59 C = 41 N = color I = 4;
	SU  T = 64 C = 41 N = color I = 4;
	SU  T = 67 C = 41 N = color I = 4;
	SU  T = 77 C = 41 N = color I = 4;
	SU  T = 79 C = 41 N = color I = 4;

	SU  T = 11 C = 42 N = color I = 4;
	SU  T = 59 C = 42 N = color I = 4;
	SU  T = 64 C = 42 N = color I = 4;
	SU  T = 67 C = 42 N = color I = 4;
	SU  T = 77 C = 42 N = color I = 4;
	SU  T = 79 C = 42 N = color I = 4;

	SU  C = 43 N = color I = 4;
	SU  T = 1 C = 43 N = color I = 4;
	SU  T = 2 C = 43 N = color I = 4;
	SU  T = 3 C = 43 N = color I = 4;
	SU  T = 4 C = 43 N = color I = 4;
	SU  T = 5 C = 43 N = color I = 4;
	SU  T = 6 C = 43 N = color I = 4;
	SU  T = 7 C = 43 N = color I = 4;
	SU  T = 8 C = 43 N = color I = 4;
	SU  T = 9 C = 43 N = color I = 4;
	SU  T = 10 C = 43 N = color I = 4;
	SU  T = 11 C = 43 N = color I = 4;
	SU  T = 12 C = 43 N = color I = 4;
	SU  T = 13 C = 43 N = color I = 4;
	SU  T = 14 C = 43 N = color I = 4;
	SU  T = 15 C = 43 N = color I = 4;
	SU  T = 16 C = 43 N = color I = 4;
	SU  T = 17 C = 43 N = color I = 4;
	SU  T = 18 C = 43 N = color I = 4;
	SU  T = 19 C = 43 N = color I = 4;
	SU  T = 20 C = 43 N = color I = 4;
	SU  T = 21 C = 43 N = color I = 4;
	SU  T = 22 C = 43 N = color I = 4;
	SU  T = 23 C = 43 N = color I = 4;
	SU  T = 27 C = 43 N = color I = 4;
	SU  T = 32 C = 43 N = color I = 4;
	SU  T = 35 C = 43 N = color I = 4;
	SU  T = 36 C = 43 N = color I = 4;
	SU  T = 37 C = 43 N = color I = 4;
	SU  T = 38 C = 43 N = color I = 4;
	SU  T = 42 C = 43 N = color I = 4;
	SU  T = 43 C = 43 N = color I = 4;
	SU  T = 47 C = 43 N = color I = 4;
	SU  T = 48 C = 43 N = color I = 4;
	SU  T = 49 C = 43 N = color I = 4;
	SU  T = 50 C = 43 N = color I = 4;
	SU  T = 51 C = 43 N = color I = 4;
	SU  T = 52 C = 43 N = color I = 4;
	SU  T = 53 C = 43 N = color I = 4;
	SU  T = 54 C = 43 N = color I = 4;
	SU  T = 55 C = 43 N = color I = 4;
	SU  T = 56 C = 43 N = color I = 4;
	SU  T = 57 C = 43 N = color I = 4;
	SU  T = 59 C = 43 N = color I = 4;
	SU  T = 60 C = 43 N = color I = 4;
	SU  T = 62 C = 43 N = color I = 4;
	SU  T = 64 C = 43 N = color I = 4;
	SU  T = 65 C = 43 N = color I = 4;
	SU  T = 66 C = 43 N = color I = 4;
	SU  T = 67 C = 43 N = color I = 4;
	SU  T = 68 C = 43 N = color I = 4;
	SU  T = 69 C = 43 N = color I = 4;
	SU  T = 70 C = 43 N = color I = 4;
	SU  T = 74 C = 43 N = color I = 4;
	SU  T = 75 C = 43 N = color I = 4;
	SU  T = 77 C = 43 N = color I = 4;
	SU  T = 78 C = 43 N = color I = 4;
	SU  T = 79 C = 43 N = color I = 4;
	SU  T = 80 C = 43 N = color I = 4;
	SU  T = 81 C = 43 N = color I = 4;
	SU  T = 91 C = 43 N = color I = 4;
	SU  T = 92 C = 43 N = color I = 4;
	SU  T = 95 C = 43 N = color I = 4;

	TEXT   CHARACTER = 44 TEXT = 'Modified from Kellner, 2004 and Andres & Ji, 2008';
	SU  T = 11 C = 44 N = color I = 4;
	SU  T = 59 C = 44 N = color I = 4;
	SU  T = 64 C = 44 N = color I = 4;
	SU  T = 67 C = 44 N = color I = 4;
	SU  T = 77 C = 44 N = color I = 4;
	SU  T = 79 C = 44 N = color I = 4;

	TEXT   CHARACTER = 45 TEXT = '(modified from Kellner, 2004 and Andres & Ji, 2008)';
	SU  T = 11 C = 45 N = color I = 4;
	SU  T = 59 C = 45 N = color I = 4;
	SU  T = 64 C = 45 N = color I = 4;
	SU  T = 67 C = 45 N = color I = 4;
	SU  T = 77 C = 45 N = color I = 4;
	SU  T = 79 C = 45 N = color I = 4;

	SU  T = 11 C = 46 N = color I = 4;
	SU  T = 59 C = 46 N = color I = 4;
	SU  T = 64 C = 46 N = color I = 4;
	SU  T = 67 C = 46 N = color I = 4;
	SU  T = 77 C = 46 N = color I = 4;
	SU  T = 79 C = 46 N = color I = 4;

	SU  T = 11 C = 47 N = color I = 4;
	SU  T = 59 C = 47 N = color I = 4;
	SU  T = 64 C = 47 N = color I = 4;
	SU  T = 67 C = 47 N = color I = 4;
	SU  T = 77 C = 47 N = color I = 4;
	SU  T = 79 C = 47 N = color I = 4;

	SU  C = 48 N = color I = 4;
	SU  T = 1 C = 48 N = color I = 4;
	SU  T = 2 C = 48 N = color I = 4;
	SU  T = 3 C = 48 N = color I = 4;
	SU  T = 4 C = 48 N = color I = 4;
	SU  T = 5 C = 48 N = color I = 4;
	SU  T = 6 C = 48 N = color I = 4;
	SU  T = 7 C = 48 N = color I = 4;
	SU  T = 8 C = 48 N = color I = 4;
	SU  T = 9 C = 48 N = color I = 4;
	SU  T = 10 C = 48 N = color I = 4;
	SU  T = 11 C = 48 N = color I = 4;
	SU  T = 12 C = 48 N = color I = 4;
	SU  T = 13 C = 48 N = color I = 4;
	SU  T = 14 C = 48 N = color I = 4;
	SU  T = 15 C = 48 N = color I = 4;
	SU  T = 16 C = 48 N = color I = 4;
	SU  T = 17 C = 48 N = color I = 4;
	SU  T = 18 C = 48 N = color I = 4;
	SU  T = 19 C = 48 N = color I = 4;
	SU  T = 20 C = 48 N = color I = 4;
	SU  T = 21 C = 48 N = color I = 4;
	SU  T = 22 C = 48 N = color I = 4;
	SU  T = 23 C = 48 N = color I = 4;
	SU  T = 27 C = 48 N = color I = 4;
	SU  T = 32 C = 48 N = color I = 4;
	SU  T = 35 C = 48 N = color I = 4;
	SU  T = 36 C = 48 N = color I = 4;
	SU  T = 37 C = 48 N = color I = 4;
	SU  T = 38 C = 48 N = color I = 4;
	SU  T = 42 C = 48 N = color I = 4;
	SU  T = 43 C = 48 N = color I = 4;
	SU  T = 47 C = 48 N = color I = 4;
	SU  T = 48 C = 48 N = color I = 4;
	SU  T = 49 C = 48 N = color I = 4;
	SU  T = 50 C = 48 N = color I = 4;
	SU  T = 51 C = 48 N = color I = 4;
	SU  T = 52 C = 48 N = color I = 4;
	SU  T = 53 C = 48 N = color I = 4;
	SU  T = 54 C = 48 N = color I = 4;
	SU  T = 55 C = 48 N = color I = 4;
	SU  T = 56 C = 48 N = color I = 4;
	SU  T = 57 C = 48 N = color I = 4;
	SU  T = 59 C = 48 N = color I = 4;
	SU  T = 60 C = 48 N = color I = 4;
	SU  T = 62 C = 48 N = color I = 4;
	SU  T = 64 C = 48 N = color I = 4;
	SU  T = 65 C = 48 N = color I = 4;
	SU  T = 66 C = 48 N = color I = 4;
	SU  T = 67 C = 48 N = color I = 4;
	SU  T = 68 C = 48 N = color I = 4;
	SU  T = 69 C = 48 N = color I = 4;
	SU  T = 70 C = 48 N = color I = 4;
	SU  T = 74 C = 48 N = color I = 4;
	SU  T = 75 C = 48 N = color I = 4;
	SU  T = 77 C = 48 N = color I = 4;
	SU  T = 78 C = 48 N = color I = 4;
	SU  T = 79 C = 48 N = color I = 4;
	SU  T = 80 C = 48 N = color I = 4;
	SU  T = 81 C = 48 N = color I = 4;
	SU  T = 91 C = 48 N = color I = 4;
	SU  T = 92 C = 48 N = color I = 4;
	SU  T = 95 C = 48 N = color I = 4;

	SU  C = 49 N = color I = 4;
	SU  T = 1 C = 49 N = color I = 4;
	SU  T = 2 C = 49 N = color I = 4;
	SU  T = 3 C = 49 N = color I = 4;
	SU  T = 4 C = 49 N = color I = 4;
	SU  T = 5 C = 49 N = color I = 4;
	SU  T = 6 C = 49 N = color I = 4;
	SU  T = 7 C = 49 N = color I = 4;
	SU  T = 8 C = 49 N = color I = 4;
	SU  T = 9 C = 49 N = color I = 4;
	SU  T = 10 C = 49 N = color I = 4;
	SU  T = 11 C = 49 N = color I = 4;
	SU  T = 12 C = 49 N = color I = 4;
	SU  T = 13 C = 49 N = color I = 4;
	SU  T = 14 C = 49 N = color I = 4;
	SU  T = 15 C = 49 N = color I = 4;
	SU  T = 16 C = 49 N = color I = 4;
	SU  T = 17 C = 49 N = color I = 4;
	SU  T = 18 C = 49 N = color I = 4;
	SU  T = 19 C = 49 N = color I = 4;
	SU  T = 20 C = 49 N = color I = 4;
	SU  T = 21 C = 49 N = color I = 4;
	SU  T = 22 C = 49 N = color I = 4;
	SU  T = 23 C = 49 N = color I = 4;
	SU  T = 27 C = 49 N = color I = 4;
	SU  T = 32 C = 49 N = color I = 4;
	SU  T = 35 C = 49 N = color I = 4;
	SU  T = 36 C = 49 N = color I = 4;
	SU  T = 37 C = 49 N = color I = 4;
	SU  T = 38 C = 49 N = color I = 4;
	SU  T = 42 C = 49 N = color I = 4;
	SU  T = 43 C = 49 N = color I = 4;
	SU  T = 47 C = 49 N = color I = 4;
	SU  T = 48 C = 49 N = color I = 4;
	SU  T = 49 C = 49 N = color I = 4;
	SU  T = 50 C = 49 N = color I = 4;
	SU  T = 51 C = 49 N = color I = 4;
	SU  T = 52 C = 49 N = color I = 4;
	SU  T = 53 C = 49 N = color I = 4;
	SU  T = 54 C = 49 N = color I = 4;
	SU  T = 55 C = 49 N = color I = 4;
	SU  T = 56 C = 49 N = color I = 4;
	SU  T = 57 C = 49 N = color I = 4;
	SU  T = 59 C = 49 N = color I = 4;
	SU  T = 60 C = 49 N = color I = 4;
	SU  T = 62 C = 49 N = color I = 4;
	SU  T = 64 C = 49 N = color I = 4;
	SU  T = 65 C = 49 N = color I = 4;
	SU  T = 66 C = 49 N = color I = 4;
	SU  T = 67 C = 49 N = color I = 4;
	SU  T = 68 C = 49 N = color I = 4;
	SU  T = 69 C = 49 N = color I = 4;
	SU  T = 70 C = 49 N = color I = 4;
	SU  T = 74 C = 49 N = color I = 4;
	SU  T = 75 C = 49 N = color I = 4;
	SU  T = 77 C = 49 N = color I = 4;
	SU  T = 78 C = 49 N = color I = 4;
	SU  T = 79 C = 49 N = color I = 4;
	SU  T = 80 C = 49 N = color I = 4;
	SU  T = 81 C = 49 N = color I = 4;
	SU  T = 91 C = 49 N = color I = 4;
	SU  T = 92 C = 49 N = color I = 4;
	SU  T = 95 C = 49 N = color I = 4;

	SU  T = 11 C = 50 N = color I = 4;
	SU  T = 59 C = 50 N = color I = 4;
	SU  T = 64 C = 50 N = color I = 4;
	SU  T = 67 C = 50 N = color I = 4;
	SU  T = 77 C = 50 N = color I = 4;
	SU  T = 79 C = 50 N = color I = 4;

	SU  C = 51 N = color I = 8;
	SU  T = 1 C = 51 N = color I = 8;
	SU  T = 2 C = 51 N = color I = 8;
	SU  T = 3 C = 51 N = color I = 8;
	SU  T = 4 C = 51 N = color I = 8;
	SU  T = 5 C = 51 N = color I = 8;
	SU  T = 6 C = 51 N = color I = 8;
	SU  T = 7 C = 51 N = color I = 8;
	SU  T = 8 C = 51 N = color I = 8;
	SU  T = 9 C = 51 N = color I = 8;
	SU  T = 10 C = 51 N = color I = 8;
	SU  T = 11 C = 51 N = color I = 4;
	SU  T = 12 C = 51 N = color I = 8;
	SU  T = 13 C = 51 N = color I = 8;
	SU  T = 14 C = 51 N = color I = 8;
	SU  T = 15 C = 51 N = color I = 8;
	SU  T = 16 C = 51 N = color I = 8;
	SU  T = 17 C = 51 N = color I = 8;
	SU  T = 18 C = 51 N = color I = 8;
	SU  T = 19 C = 51 N = color I = 8;
	SU  T = 20 C = 51 N = color I = 8;
	SU  T = 21 C = 51 N = color I = 8;
	SU  T = 22 C = 51 N = color I = 8;
	SU  T = 23 C = 51 N = color I = 8;
	SU  T = 24 C = 51 N = color I = 8;
	SU  T = 25 C = 51 N = color I = 8;
	SU  T = 26 C = 51 N = color I = 8;
	SU  T = 27 C = 51 N = color I = 8;
	SU  T = 28 C = 51 N = color I = 8;
	SU  T = 29 C = 51 N = color I = 8;
	SU  T = 30 C = 51 N = color I = 8;
	SU  T = 31 C = 51 N = color I = 8;
	SU  T = 32 C = 51 N = color I = 8;
	SU  T = 33 C = 51 N = color I = 8;
	SU  T = 34 C = 51 N = color I = 8;
	SU  T = 35 C = 51 N = color I = 8;
	SU  T = 36 C = 51 N = color I = 8;
	SU  T = 37 C = 51 N = color I = 8;
	SU  T = 38 C = 51 N = color I = 8;
	SU  T = 41 C = 51 N = color I = 8;
	SU  T = 42 C = 51 N = color I = 8;
	SU  T = 43 C = 51 N = color I = 8;
	SU  T = 44 C = 51 N = color I = 8;
	SU  T = 45 C = 51 N = color I = 8;
	SU  T = 46 C = 51 N = color I = 8;
	SU  T = 47 C = 51 N = color I = 8;
	SU  T = 48 C = 51 N = color I = 8;
	SU  T = 49 C = 51 N = color I = 8;
	SU  T = 50 C = 51 N = color I = 8;
	SU  T = 51 C = 51 N = color I = 8;
	SU  T = 52 C = 51 N = color I = 8;
	SU  T = 53 C = 51 N = color I = 8;
	SU  T = 54 C = 51 N = color I = 8;
	SU  T = 55 C = 51 N = color I = 8;
	SU  T = 56 C = 51 N = color I = 8;
	SU  T = 57 C = 51 N = color I = 8;
	SU  T = 58 C = 51 N = color I = 8;
	SU  T = 59 C = 51 N = color I = 4;
	SU  T = 60 C = 51 N = color I = 8;
	SU  T = 62 C = 51 N = color I = 8;
	SU  T = 64 C = 51 N = color I = 4;
	SU  T = 65 C = 51 N = color I = 8;
	SU  T = 66 C = 51 N = color I = 8;
	SU  T = 67 C = 51 N = color I = 4;
	SU  T = 68 C = 51 N = color I = 8;
	SU  T = 69 C = 51 N = color I = 8;
	SU  T = 70 C = 51 N = color I = 8;
	SU  T = 74 C = 51 N = color I = 8;
	SU  T = 75 C = 51 N = color I = 8;
	SU  T = 77 C = 51 N = color I = 4;
	SU  T = 78 C = 51 N = color I = 8;
	SU  T = 79 C = 51 N = color I = 4;
	SU  T = 80 C = 51 N = color I = 8;
	SU  T = 81 C = 51 N = color I = 8;
	SU  T = 91 C = 51 N = color I = 8;
	SU  T = 92 C = 51 N = color I = 8;
	SU  T = 95 C = 51 N = color I = 8;

	SU  C = 52 N = color I = 8;
	SU  T = 1 C = 52 N = color I = 8;
	SU  T = 2 C = 52 N = color I = 8;
	SU  T = 3 C = 52 N = color I = 8;
	SU  T = 4 C = 52 N = color I = 8;
	SU  T = 5 C = 52 N = color I = 8;
	SU  T = 6 C = 52 N = color I = 8;
	SU  T = 7 C = 52 N = color I = 8;
	SU  T = 8 C = 52 N = color I = 8;
	SU  T = 9 C = 52 N = color I = 8;
	SU  T = 10 C = 52 N = color I = 8;
	SU  T = 11 C = 52 N = color I = 4;
	SU  T = 12 C = 52 N = color I = 8;
	SU  T = 13 C = 52 N = color I = 8;
	SU  T = 14 C = 52 N = color I = 8;
	SU  T = 15 C = 52 N = color I = 8;
	SU  T = 16 C = 52 N = color I = 8;
	SU  T = 17 C = 52 N = color I = 8;
	SU  T = 18 C = 52 N = color I = 8;
	SU  T = 19 C = 52 N = color I = 8;
	SU  T = 20 C = 52 N = color I = 8;
	SU  T = 21 C = 52 N = color I = 8;
	SU  T = 22 C = 52 N = color I = 8;
	SU  T = 23 C = 52 N = color I = 8;
	SU  T = 24 C = 52 N = color I = 8;
	SU  T = 25 C = 52 N = color I = 8;
	SU  T = 26 C = 52 N = color I = 8;
	SU  T = 27 C = 52 N = color I = 8;
	SU  T = 28 C = 52 N = color I = 8;
	SU  T = 29 C = 52 N = color I = 8;
	SU  T = 30 C = 52 N = color I = 8;
	SU  T = 31 C = 52 N = color I = 8;
	SU  T = 32 C = 52 N = color I = 8;
	SU  T = 33 C = 52 N = color I = 8;
	SU  T = 34 C = 52 N = color I = 8;
	SU  T = 35 C = 52 N = color I = 8;
	SU  T = 36 C = 52 N = color I = 8;
	SU  T = 37 C = 52 N = color I = 8;
	SU  T = 38 C = 52 N = color I = 8;
	SU  T = 41 C = 52 N = color I = 8;
	SU  T = 42 C = 52 N = color I = 8;
	SU  T = 43 C = 52 N = color I = 8;
	SU  T = 44 C = 52 N = color I = 8;
	SU  T = 45 C = 52 N = color I = 8;
	SU  T = 46 C = 52 N = color I = 8;
	SU  T = 47 C = 52 N = color I = 8;
	SU  T = 48 C = 52 N = color I = 8;
	SU  T = 49 C = 52 N = color I = 8;
	SU  T = 50 C = 52 N = color I = 8;
	SU  T = 51 C = 52 N = color I = 8;
	SU  T = 52 C = 52 N = color I = 8;
	SU  T = 53 C = 52 N = color I = 8;
	SU  T = 54 C = 52 N = color I = 8;
	SU  T = 55 C = 52 N = color I = 8;
	SU  T = 56 C = 52 N = color I = 8;
	SU  T = 57 C = 52 N = color I = 8;
	SU  T = 58 C = 52 N = color I = 8;
	SU  T = 59 C = 52 N = color I = 4;
	SU  T = 60 C = 52 N = color I = 8;
	SU  T = 62 C = 52 N = color I = 8;
	SU  T = 64 C = 52 N = color I = 4;
	SU  T = 65 C = 52 N = color I = 8;
	SU  T = 66 C = 52 N = color I = 8;
	SU  T = 67 C = 52 N = color I = 4;
	SU  T = 68 C = 52 N = color I = 8;
	SU  T = 69 C = 52 N = color I = 8;
	SU  T = 70 C = 52 N = color I = 8;
	SU  T = 74 C = 52 N = color I = 8;
	SU  T = 75 C = 52 N = color I = 8;
	SU  T = 77 C = 52 N = color I = 4;
	SU  T = 78 C = 52 N = color I = 8;
	SU  T = 79 C = 52 N = color I = 4;
	SU  T = 80 C = 52 N = color I = 8;
	SU  T = 81 C = 52 N = color I = 8;
	SU  T = 91 C = 52 N = color I = 8;
	SU  T = 92 C = 52 N = color I = 8;
	SU  T = 95 C = 52 N = color I = 8;

	SU  C = 53 N = color I = 8;
	SU  T = 1 C = 53 N = color I = 8;
	SU  T = 2 C = 53 N = color I = 8;
	SU  T = 3 C = 53 N = color I = 8;
	SU  T = 4 C = 53 N = color I = 8;
	SU  T = 5 C = 53 N = color I = 8;
	SU  T = 6 C = 53 N = color I = 8;
	SU  T = 7 C = 53 N = color I = 8;
	SU  T = 8 C = 53 N = color I = 8;
	SU  T = 9 C = 53 N = color I = 8;
	SU  T = 10 C = 53 N = color I = 8;
	SU  T = 11 C = 53 N = color I = 4;
	SU  T = 12 C = 53 N = color I = 8;
	SU  T = 13 C = 53 N = color I = 8;
	SU  T = 14 C = 53 N = color I = 8;
	SU  T = 15 C = 53 N = color I = 8;
	SU  T = 16 C = 53 N = color I = 8;
	SU  T = 17 C = 53 N = color I = 8;
	SU  T = 18 C = 53 N = color I = 8;
	SU  T = 19 C = 53 N = color I = 8;
	SU  T = 20 C = 53 N = color I = 8;
	SU  T = 21 C = 53 N = color I = 8;
	SU  T = 22 C = 53 N = color I = 8;
	SU  T = 23 C = 53 N = color I = 8;
	SU  T = 24 C = 53 N = color I = 8;
	SU  T = 25 C = 53 N = color I = 8;
	SU  T = 26 C = 53 N = color I = 8;
	SU  T = 27 C = 53 N = color I = 8;
	SU  T = 28 C = 53 N = color I = 8;
	SU  T = 29 C = 53 N = color I = 8;
	SU  T = 30 C = 53 N = color I = 8;
	SU  T = 31 C = 53 N = color I = 8;
	SU  T = 32 C = 53 N = color I = 8;
	SU  T = 33 C = 53 N = color I = 8;
	SU  T = 34 C = 53 N = color I = 8;
	SU  T = 35 C = 53 N = color I = 8;
	SU  T = 36 C = 53 N = color I = 8;
	SU  T = 37 C = 53 N = color I = 8;
	SU  T = 38 C = 53 N = color I = 8;
	SU  T = 41 C = 53 N = color I = 8;
	SU  T = 42 C = 53 N = color I = 8;
	SU  T = 43 C = 53 N = color I = 8;
	SU  T = 44 C = 53 N = color I = 8;
	SU  T = 45 C = 53 N = color I = 8;
	SU  T = 46 C = 53 N = color I = 8;
	SU  T = 47 C = 53 N = color I = 8;
	SU  T = 48 C = 53 N = color I = 8;
	SU  T = 49 C = 53 N = color I = 8;
	SU  T = 50 C = 53 N = color I = 8;
	SU  T = 51 C = 53 N = color I = 8;
	SU  T = 52 C = 53 N = color I = 8;
	SU  T = 53 C = 53 N = color I = 8;
	SU  T = 54 C = 53 N = color I = 8;
	SU  T = 55 C = 53 N = color I = 8;
	SU  T = 56 C = 53 N = color I = 8;
	SU  T = 57 C = 53 N = color I = 8;
	SU  T = 58 C = 53 N = color I = 8;
	SU  T = 59 C = 53 N = color I = 4;
	SU  T = 60 C = 53 N = color I = 8;
	SU  T = 62 C = 53 N = color I = 8;
	SU  T = 64 C = 53 N = color I = 4;
	SU  T = 65 C = 53 N = color I = 8;
	SU  T = 66 C = 53 N = color I = 8;
	SU  T = 67 C = 53 N = color I = 4;
	SU  T = 68 C = 53 N = color I = 8;
	SU  T = 69 C = 53 N = color I = 8;
	SU  T = 70 C = 53 N = color I = 8;
	SU  T = 74 C = 53 N = color I = 8;
	SU  T = 75 C = 53 N = color I = 8;
	SU  T = 77 C = 53 N = color I = 4;
	SU  T = 78 C = 53 N = color I = 8;
	SU  T = 79 C = 53 N = color I = 4;
	SU  T = 80 C = 53 N = color I = 8;
	SU  T = 81 C = 53 N = color I = 8;
	SU  T = 91 C = 53 N = color I = 8;
	SU  T = 92 C = 53 N = color I = 8;
	SU  T = 95 C = 53 N = color I = 8;

	SU  C = 54 N = color I = 16;
	SU  T = 1 C = 54 N = color I = 16;
	SU  T = 2 C = 54 N = color I = 16;
	SU  T = 3 C = 54 N = color I = 16;
	SU  T = 4 C = 54 N = color I = 16;
	SU  T = 5 C = 54 N = color I = 16;
	SU  T = 6 C = 54 N = color I = 16;
	SU  T = 7 C = 54 N = color I = 16;
	SU  T = 8 C = 54 N = color I = 16;
	SU  T = 9 C = 54 N = color I = 16;
	SU  T = 10 C = 54 N = color I = 16;
	SU  T = 11 C = 54 N = color I = 4;
	SU  T = 12 C = 54 N = color I = 16;
	SU  T = 13 C = 54 N = color I = 16;
	SU  T = 14 C = 54 N = color I = 16;
	SU  T = 15 C = 54 N = color I = 16;
	SU  T = 16 C = 54 N = color I = 16;
	SU  T = 17 C = 54 N = color I = 16;
	SU  T = 18 C = 54 N = color I = 16;
	SU  T = 19 C = 54 N = color I = 16;
	SU  T = 20 C = 54 N = color I = 16;
	SU  T = 21 C = 54 N = color I = 16;
	SU  T = 22 C = 54 N = color I = 16;
	SU  T = 23 C = 54 N = color I = 16;
	SU  T = 24 C = 54 N = color I = 16;
	SU  T = 25 C = 54 N = color I = 16;
	SU  T = 26 C = 54 N = color I = 16;
	SU  T = 27 C = 54 N = color I = 16;
	SU  T = 28 C = 54 N = color I = 16;
	SU  T = 29 C = 54 N = color I = 16;
	SU  T = 30 C = 54 N = color I = 16;
	SU  T = 31 C = 54 N = color I = 16;
	SU  T = 32 C = 54 N = color I = 16;
	SU  T = 33 C = 54 N = color I = 16;
	SU  T = 34 C = 54 N = color I = 16;
	SU  T = 35 C = 54 N = color I = 16;
	SU  T = 36 C = 54 N = color I = 16;
	SU  T = 37 C = 54 N = color I = 16;
	SU  T = 38 C = 54 N = color I = 16;
	SU  T = 39 C = 54 N = color I = 16;
	SU  T = 41 C = 54 N = color I = 16;
	SU  T = 42 C = 54 N = color I = 16;
	SU  T = 43 C = 54 N = color I = 16;
	SU  T = 44 C = 54 N = color I = 16;
	SU  T = 45 C = 54 N = color I = 16;
	SU  T = 46 C = 54 N = color I = 16;
	SU  T = 47 C = 54 N = color I = 16;
	SU  T = 48 C = 54 N = color I = 16;
	SU  T = 49 C = 54 N = color I = 16;
	SU  T = 50 C = 54 N = color I = 16;
	SU  T = 51 C = 54 N = color I = 16;
	SU  T = 52 C = 54 N = color I = 16;
	SU  T = 53 C = 54 N = color I = 16;
	SU  T = 54 C = 54 N = color I = 16;
	SU  T = 55 C = 54 N = color I = 16;
	SU  T = 56 C = 54 N = color I = 16;
	SU  T = 57 C = 54 N = color I = 16;
	SU  T = 58 C = 54 N = color I = 16;
	SU  T = 59 C = 54 N = color I = 4;
	SU  T = 60 C = 54 N = color I = 16;
	SU  T = 62 C = 54 N = color I = 16;
	SU  T = 64 C = 54 N = color I = 4;
	SU  T = 65 C = 54 N = color I = 16;
	SU  T = 66 C = 54 N = color I = 16;
	SU  T = 67 C = 54 N = color I = 4;
	SU  T = 68 C = 54 N = color I = 16;
	SU  T = 69 C = 54 N = color I = 16;
	SU  T = 70 C = 54 N = color I = 16;
	SU  T = 74 C = 54 N = color I = 16;
	SU  T = 75 C = 54 N = color I = 16;
	SU  T = 77 C = 54 N = color I = 4;
	SU  T = 78 C = 54 N = color I = 16;
	SU  T = 79 C = 54 N = color I = 4;
	SU  T = 80 C = 54 N = color I = 16;
	SU  T = 81 C = 54 N = color I = 16;
	SU  T = 91 C = 54 N = color I = 16;
	SU  T = 92 C = 54 N = color I = 16;
	SU  T = 95 C = 54 N = color I = 16;

	SU  T = 11 C = 55 N = color I = 4;
	SU  T = 59 C = 55 N = color I = 4;
	SU  T = 64 C = 55 N = color I = 4;
	SU  T = 67 C = 55 N = color I = 4;
	SU  T = 77 C = 55 N = color I = 4;
	SU  T = 79 C = 55 N = color I = 4;

	SU  C = 56 N = color I = 4;
	SU  T = 1 C = 56 N = color I = 4;
	SU  T = 2 C = 56 N = color I = 4;
	SU  T = 3 C = 56 N = color I = 4;
	SU  T = 4 C = 56 N = color I = 4;
	SU  T = 5 C = 56 N = color I = 4;
	SU  T = 6 C = 56 N = color I = 4;
	SU  T = 7 C = 56 N = color I = 4;
	SU  T = 8 C = 56 N = color I = 4;
	SU  T = 9 C = 56 N = color I = 4;
	SU  T = 10 C = 56 N = color I = 4;
	SU  T = 11 C = 56 N = color I = 4;
	SU  T = 12 C = 56 N = color I = 4;
	SU  T = 13 C = 56 N = color I = 4;
	SU  T = 14 C = 56 N = color I = 4;
	SU  T = 15 C = 56 N = color I = 4;
	SU  T = 16 C = 56 N = color I = 4;
	SU  T = 17 C = 56 N = color I = 4;
	SU  T = 18 C = 56 N = color I = 4;
	SU  T = 19 C = 56 N = color I = 4;
	SU  T = 20 C = 56 N = color I = 4;
	SU  T = 21 C = 56 N = color I = 4;
	SU  T = 22 C = 56 N = color I = 4;
	SU  T = 23 C = 56 N = color I = 4;
	SU  T = 27 C = 56 N = color I = 4;
	SU  T = 32 C = 56 N = color I = 4;
	SU  T = 35 C = 56 N = color I = 4;
	SU  T = 36 C = 56 N = color I = 4;
	SU  T = 37 C = 56 N = color I = 4;
	SU  T = 38 C = 56 N = color I = 4;
	SU  T = 42 C = 56 N = color I = 4;
	SU  T = 43 C = 56 N = color I = 4;
	SU  T = 47 C = 56 N = color I = 4;
	SU  T = 48 C = 56 N = color I = 4;
	SU  T = 49 C = 56 N = color I = 4;
	SU  T = 50 C = 56 N = color I = 4;
	SU  T = 51 C = 56 N = color I = 4;
	SU  T = 52 C = 56 N = color I = 4;
	SU  T = 53 C = 56 N = color I = 4;
	SU  T = 54 C = 56 N = color I = 4;
	SU  T = 55 C = 56 N = color I = 4;
	SU  T = 56 C = 56 N = color I = 4;
	SU  T = 57 C = 56 N = color I = 4;
	SU  T = 59 C = 56 N = color I = 4;
	SU  T = 60 C = 56 N = color I = 4;
	SU  T = 62 C = 56 N = color I = 4;
	SU  T = 64 C = 56 N = color I = 4;
	SU  T = 65 C = 56 N = color I = 4;
	SU  T = 66 C = 56 N = color I = 4;
	SU  T = 67 C = 56 N = color I = 4;
	SU  T = 68 C = 56 N = color I = 4;
	SU  T = 69 C = 56 N = color I = 4;
	SU  T = 70 C = 56 N = color I = 4;
	SU  T = 74 C = 56 N = color I = 4;
	SU  T = 75 C = 56 N = color I = 4;
	SU  T = 77 C = 56 N = color I = 4;
	SU  T = 78 C = 56 N = color I = 4;
	SU  T = 79 C = 56 N = color I = 4;
	SU  T = 80 C = 56 N = color I = 4;
	SU  T = 81 C = 56 N = color I = 4;
	SU  T = 91 C = 56 N = color I = 4;
	SU  T = 92 C = 56 N = color I = 4;
	SU  T = 95 C = 56 N = color I = 4;

	SU  T = 11 C = 57 N = color I = 4;
	SU  T = 59 C = 57 N = color I = 4;
	SU  T = 64 C = 57 N = color I = 4;
	SU  T = 67 C = 57 N = color I = 4;
	SU  T = 77 C = 57 N = color I = 4;
	SU  T = 79 C = 57 N = color I = 4;

	SU  C = 58 N = color I = 4;
	SU  T = 1 C = 58 N = color I = 4;
	SU  T = 2 C = 58 N = color I = 4;
	SU  T = 3 C = 58 N = color I = 4;
	SU  T = 4 C = 58 N = color I = 4;
	SU  T = 5 C = 58 N = color I = 4;
	SU  T = 6 C = 58 N = color I = 4;
	SU  T = 7 C = 58 N = color I = 4;
	SU  T = 8 C = 58 N = color I = 4;
	SU  T = 9 C = 58 N = color I = 4;
	SU  T = 10 C = 58 N = color I = 4;
	SU  T = 11 C = 58 N = color I = 4;
	SU  T = 12 C = 58 N = color I = 4;
	SU  T = 13 C = 58 N = color I = 4;
	SU  T = 14 C = 58 N = color I = 4;
	SU  T = 15 C = 58 N = color I = 4;
	SU  T = 16 C = 58 N = color I = 4;
	SU  T = 17 C = 58 N = color I = 4;
	SU  T = 18 C = 58 N = color I = 4;
	SU  T = 19 C = 58 N = color I = 4;
	SU  T = 20 C = 58 N = color I = 4;
	SU  T = 21 C = 58 N = color I = 4;
	SU  T = 22 C = 58 N = color I = 4;
	SU  T = 23 C = 58 N = color I = 4;
	SU  T = 27 C = 58 N = color I = 4;
	SU  T = 32 C = 58 N = color I = 4;
	SU  T = 35 C = 58 N = color I = 4;
	SU  T = 36 C = 58 N = color I = 4;
	SU  T = 37 C = 58 N = color I = 4;
	SU  T = 38 C = 58 N = color I = 4;
	SU  T = 42 C = 58 N = color I = 4;
	SU  T = 43 C = 58 N = color I = 4;
	SU  T = 47 C = 58 N = color I = 4;
	SU  T = 48 C = 58 N = color I = 4;
	SU  T = 49 C = 58 N = color I = 4;
	SU  T = 50 C = 58 N = color I = 4;
	SU  T = 51 C = 58 N = color I = 4;
	SU  T = 52 C = 58 N = color I = 4;
	SU  T = 53 C = 58 N = color I = 4;
	SU  T = 54 C = 58 N = color I = 4;
	SU  T = 55 C = 58 N = color I = 4;
	SU  T = 56 C = 58 N = color I = 4;
	SU  T = 57 C = 58 N = color I = 4;
	SU  T = 59 C = 58 N = color I = 4;
	SU  T = 60 C = 58 N = color I = 4;
	SU  T = 62 C = 58 N = color I = 4;
	SU  T = 64 C = 58 N = color I = 4;
	SU  T = 65 C = 58 N = color I = 4;
	SU  T = 66 C = 58 N = color I = 4;
	SU  T = 67 C = 58 N = color I = 4;
	SU  T = 68 C = 58 N = color I = 4;
	SU  T = 69 C = 58 N = color I = 4;
	SU  T = 70 C = 58 N = color I = 4;
	SU  T = 74 C = 58 N = color I = 4;
	SU  T = 75 C = 58 N = color I = 4;
	SU  T = 77 C = 58 N = color I = 4;
	SU  T = 78 C = 58 N = color I = 4;
	SU  T = 79 C = 58 N = color I = 4;
	SU  T = 80 C = 58 N = color I = 4;
	SU  T = 81 C = 58 N = color I = 4;
	SU  T = 91 C = 58 N = color I = 4;
	SU  T = 92 C = 58 N = color I = 4;
	SU  T = 95 C = 58 N = color I = 4;

	TEXT   CHARACTER = 59 TEXT = 'IVPP 16047 and 16049, as Darwinopterus, laterally but, honeslty, they could also be medially';
	SU  T = 11 C = 59 N = color I = 4;
	SU  T = 59 C = 59 N = color I = 4;
	SU  T = 64 C = 59 N = color I = 4;
	SU  T = 67 C = 59 N = color I = 4;
	SU  T = 77 C = 59 N = color I = 4;
	SU  T = 79 C = 59 N = color I = 4;

	SU  T = 11 C = 60 N = color I = 4;
	SU  T = 59 C = 60 N = color I = 4;
	SU  T = 64 C = 60 N = color I = 4;
	SU  T = 67 C = 60 N = color I = 4;
	SU  T = 77 C = 60 N = color I = 4;
	SU  T = 79 C = 60 N = color I = 4;

	SU  T = 11 C = 61 N = color I = 4;
	SU  T = 59 C = 61 N = color I = 4;
	SU  T = 64 C = 61 N = color I = 4;
	SU  T = 67 C = 61 N = color I = 4;
	SU  T = 77 C = 61 N = color I = 4;
	SU  T = 79 C = 61 N = color I = 4;

	SU  T = 11 C = 62 N = color I = 4;
	SU  T = 59 C = 62 N = color I = 4;
	SU  T = 64 C = 62 N = color I = 4;
	SU  T = 67 C = 62 N = color I = 4;
	SU  T = 77 C = 62 N = color I = 4;
	SU  T = 79 C = 62 N = color I = 4;

	SU  T = 11 C = 63 N = color I = 4;
	SU  T = 59 C = 63 N = color I = 4;
	SU  T = 64 C = 63 N = color I = 4;
	SU  T = 67 C = 63 N = color I = 4;
	SU  T = 77 C = 63 N = color I = 4;
	SU  T = 79 C = 63 N = color I = 4;

	SU  T = 11 C = 64 N = color I = 4;
	SU  T = 59 C = 64 N = color I = 4;
	SU  T = 64 C = 64 N = color I = 4;
	SU  T = 67 C = 64 N = color I = 4;
	SU  T = 77 C = 64 N = color I = 4;
	SU  T = 79 C = 64 N = color I = 4;

	TEXT   CHARACTER = 65 TEXT = '1 - Tapejaridae2- Istiodactylus and Nurhachius.';
	SU  T = 11 C = 65 N = color I = 4;
	SU  T = 59 C = 65 N = color I = 4;
	SU  T = 64 C = 65 N = color I = 4;
	SU  T = 67 C = 65 N = color I = 4;
	SU  T = 77 C = 65 N = color I = 4;
	SU  T = 79 C = 65 N = color I = 4;

	SU  T = 11 C = 66 N = color I = 4;
	SU  T = 59 C = 66 N = color I = 4;
	SU  T = 64 C = 66 N = color I = 4;
	SU  T = 67 C = 66 N = color I = 4;
	SU  T = 77 C = 66 N = color I = 4;
	SU  T = 79 C = 66 N = color I = 4;

	SU  T = 11 C = 67 N = color I = 4;
	SU  T = 59 C = 67 N = color I = 4;
	SU  T = 64 C = 67 N = color I = 4;
	SU  T = 67 C = 67 N = color I = 4;
	SU  T = 77 C = 67 N = color I = 4;
	SU  T = 79 C = 67 N = color I = 4;

	SU  T = 11 C = 68 N = color I = 4;
	SU  T = 59 C = 68 N = color I = 4;
	SU  T = 64 C = 68 N = color I = 4;
	SU  T = 67 C = 68 N = color I = 4;
	SU  T = 77 C = 68 N = color I = 4;
	SU  T = 79 C = 68 N = color I = 4;

	SU  C = 69 N = color I = 16;
	SU  T = 1 C = 69 N = color I = 16;
	SU  T = 2 C = 69 N = color I = 16;
	SU  T = 3 C = 69 N = color I = 16;
	SU  T = 4 C = 69 N = color I = 16;
	SU  T = 5 C = 69 N = color I = 16;
	SU  T = 6 C = 69 N = color I = 16;
	SU  T = 7 C = 69 N = color I = 16;
	SU  T = 8 C = 69 N = color I = 16;
	SU  T = 9 C = 69 N = color I = 16;
	SU  T = 10 C = 69 N = color I = 16;
	SU  T = 11 C = 69 N = color I = 16;
	SU  T = 12 C = 69 N = color I = 16;
	SU  T = 13 C = 69 N = color I = 16;
	SU  T = 14 C = 69 N = color I = 16;
	SU  T = 15 C = 69 N = color I = 16;
	SU  T = 16 C = 69 N = color I = 16;
	SU  T = 17 C = 69 N = color I = 16;
	SU  T = 18 C = 69 N = color I = 16;
	SU  T = 19 C = 69 N = color I = 16;
	SU  T = 20 C = 69 N = color I = 16;
	SU  T = 21 C = 69 N = color I = 16;
	SU  T = 22 C = 69 N = color I = 16;
	SU  T = 23 C = 69 N = color I = 16;
	SU  T = 24 C = 69 N = color I = 16;
	SU  T = 25 C = 69 N = color I = 16;
	SU  T = 26 C = 69 N = color I = 16;
	SU  T = 27 C = 69 N = color I = 16;
	SU  T = 28 C = 69 N = color I = 16;
	SU  T = 29 C = 69 N = color I = 16;
	SU  T = 30 C = 69 N = color I = 16;
	SU  T = 31 C = 69 N = color I = 16;
	SU  T = 32 C = 69 N = color I = 16;
	SU  T = 33 C = 69 N = color I = 16;
	SU  T = 34 C = 69 N = color I = 16;
	SU  T = 35 C = 69 N = color I = 16;
	SU  T = 36 C = 69 N = color I = 16;
	SU  T = 37 C = 69 N = color I = 16;
	SU  T = 38 C = 69 N = color I = 16;
	SU  T = 39 C = 69 N = color I = 16;
	SU  T = 40 C = 69 N = color I = 16;
	SU  T = 41 C = 69 N = color I = 16;
	SU  T = 42 C = 69 N = color I = 16;
	SU  T = 43 C = 69 N = color I = 16;
	SU  T = 44 C = 69 N = color I = 16;
	SU  T = 45 C = 69 N = color I = 16;
	SU  T = 46 C = 69 N = color I = 16;
	SU  T = 47 C = 69 N = color I = 16;
	SU  T = 48 C = 69 N = color I = 16;
	SU  T = 49 C = 69 N = color I = 16;
	SU  T = 50 C = 69 N = color I = 16;
	SU  T = 51 C = 69 N = color I = 16;
	SU  T = 52 C = 69 N = color I = 16;
	SU  T = 53 C = 69 N = color I = 16;
	SU  T = 54 C = 69 N = color I = 16;
	SU  T = 55 C = 69 N = color I = 16;
	SU  T = 56 C = 69 N = color I = 16;
	SU  T = 57 C = 69 N = color I = 16;
	SU  T = 58 C = 69 N = color I = 16;
	SU  T = 59 C = 69 N = color I = 16;
	SU  T = 60 C = 69 N = color I = 16;
	SU  T = 62 C = 69 N = color I = 16;
	SU  T = 63 C = 69 N = color I = 16;
	SU  T = 64 C = 69 N = color I = 16;
	SU  T = 65 C = 69 N = color I = 16;
	SU  T = 66 C = 69 N = color I = 16;
	SU  T = 67 C = 69 N = color I = 16;
	SU  T = 68 C = 69 N = color I = 16;
	SU  T = 69 C = 69 N = color I = 16;
	SU  T = 70 C = 69 N = color I = 16;
	SU  T = 72 C = 69 N = color I = 16;
	SU  T = 74 C = 69 N = color I = 16;
	SU  T = 75 C = 69 N = color I = 16;
	SU  T = 77 C = 69 N = color I = 16;
	SU  T = 78 C = 69 N = color I = 16;
	SU  T = 79 C = 69 N = color I = 16;
	SU  T = 80 C = 69 N = color I = 16;
	SU  T = 81 C = 69 N = color I = 16;
	SU  T = 82 C = 69 N = color I = 16;
	SU  T = 85 C = 69 N = color I = 16;
	SU  T = 87 C = 69 N = color I = 16;
	SU  T = 88 C = 69 N = color I = 16;
	SU  T = 90 C = 69 N = color I = 16;
	SU  T = 91 C = 69 N = color I = 16;
	SU  T = 92 C = 69 N = color I = 16;
	SU  T = 93 C = 69 N = color I = 16;
	SU  T = 95 C = 69 N = color I = 16;
	SU  T = 97 C = 69 N = color I = 16;
	SU  T = 98 C = 69 N = color I = 16;
	SU  T = 99 C = 69 N = color I = 16;
	SU  T = 100 C = 69 N = color I = 16;
	SU  T = 101 C = 69 N = color I = 16;

	SU  T = 11 C = 70 N = color I = 4;
	SU  T = 59 C = 70 N = color I = 4;
	SU  T = 64 C = 70 N = color I = 4;
	SU  T = 67 C = 70 N = color I = 4;
	SU  T = 77 C = 70 N = color I = 4;
	SU  T = 79 C = 70 N = color I = 4;

	SU  T = 11 C = 71 N = color I = 4;
	SU  T = 59 C = 71 N = color I = 4;
	SU  T = 64 C = 71 N = color I = 4;
	SU  T = 67 C = 71 N = color I = 4;
	SU  T = 77 C = 71 N = color I = 4;
	SU  T = 79 C = 71 N = color I = 4;

	SU  T = 11 C = 72 N = color I = 4;
	SU  T = 59 C = 72 N = color I = 4;
	SU  T = 64 C = 72 N = color I = 4;
	SU  T = 67 C = 72 N = color I = 4;
	SU  T = 77 C = 72 N = color I = 4;
	SU  T = 79 C = 72 N = color I = 4;

	SU  T = 11 C = 73 N = color I = 4;
	SU  T = 59 C = 73 N = color I = 4;
	SU  T = 64 C = 73 N = color I = 4;
	SU  T = 67 C = 73 N = color I = 4;
	SU  T = 77 C = 73 N = color I = 4;
	SU  T = 79 C = 73 N = color I = 4;

	SU  C = 74 N = color I = 4;
	SU  T = 1 C = 74 N = color I = 4;
	SU  T = 2 C = 74 N = color I = 4;
	SU  T = 3 C = 74 N = color I = 4;
	SU  T = 4 C = 74 N = color I = 4;
	SU  T = 5 C = 74 N = color I = 4;
	SU  T = 6 C = 74 N = color I = 4;
	SU  T = 7 C = 74 N = color I = 4;
	SU  T = 8 C = 74 N = color I = 4;
	SU  T = 9 C = 74 N = color I = 4;
	SU  T = 10 C = 74 N = color I = 4;
	SU  T = 11 C = 74 N = color I = 4;
	SU  T = 12 C = 74 N = color I = 4;
	SU  T = 13 C = 74 N = color I = 4;
	SU  T = 14 C = 74 N = color I = 4;
	SU  T = 15 C = 74 N = color I = 4;
	SU  T = 16 C = 74 N = color I = 4;
	SU  T = 17 C = 74 N = color I = 4;
	SU  T = 18 C = 74 N = color I = 4;
	SU  T = 19 C = 74 N = color I = 4;
	SU  T = 20 C = 74 N = color I = 4;
	SU  T = 21 C = 74 N = color I = 4;
	SU  T = 22 C = 74 N = color I = 4;
	SU  T = 23 C = 74 N = color I = 4;
	SU  T = 27 C = 74 N = color I = 4;
	SU  T = 32 C = 74 N = color I = 4;
	SU  T = 35 C = 74 N = color I = 4;
	SU  T = 36 C = 74 N = color I = 4;
	SU  T = 37 C = 74 N = color I = 4;
	SU  T = 38 C = 74 N = color I = 4;
	SU  T = 42 C = 74 N = color I = 4;
	SU  T = 43 C = 74 N = color I = 4;
	SU  T = 47 C = 74 N = color I = 4;
	SU  T = 48 C = 74 N = color I = 4;
	SU  T = 49 C = 74 N = color I = 4;
	SU  T = 50 C = 74 N = color I = 4;
	SU  T = 51 C = 74 N = color I = 4;
	SU  T = 52 C = 74 N = color I = 4;
	SU  T = 53 C = 74 N = color I = 4;
	SU  T = 54 C = 74 N = color I = 4;
	SU  T = 55 C = 74 N = color I = 4;
	SU  T = 56 C = 74 N = color I = 4;
	SU  T = 57 C = 74 N = color I = 4;
	SU  T = 59 C = 74 N = color I = 4;
	SU  T = 60 C = 74 N = color I = 4;
	SU  T = 62 C = 74 N = color I = 4;
	SU  T = 64 C = 74 N = color I = 4;
	SU  T = 65 C = 74 N = color I = 4;
	SU  T = 66 C = 74 N = color I = 4;
	SU  T = 67 C = 74 N = color I = 4;
	SU  T = 68 C = 74 N = color I = 4;
	SU  T = 69 C = 74 N = color I = 4;
	SU  T = 70 C = 74 N = color I = 4;
	SU  T = 74 C = 74 N = color I = 4;
	SU  T = 75 C = 74 N = color I = 4;
	SU  T = 77 C = 74 N = color I = 4;
	SU  T = 78 C = 74 N = color I = 4;
	SU  T = 79 C = 74 N = color I = 4;
	SU  T = 80 C = 74 N = color I = 4;
	SU  T = 81 C = 74 N = color I = 4;
	SU  T = 91 C = 74 N = color I = 4;
	SU  T = 92 C = 74 N = color I = 4;
	SU  T = 95 C = 74 N = color I = 4;

	SU  T = 11 C = 75 N = color I = 4;
	SU  T = 59 C = 75 N = color I = 4;
	SU  T = 64 C = 75 N = color I = 4;
	SU  T = 67 C = 75 N = color I = 4;
	SU  T = 77 C = 75 N = color I = 4;
	SU  T = 79 C = 75 N = color I = 4;

	SU  T = 11 C = 76 N = color I = 4;
	SU  T = 59 C = 76 N = color I = 4;
	SU  T = 64 C = 76 N = color I = 4;
	SU  T = 67 C = 76 N = color I = 4;
	SU  T = 77 C = 76 N = color I = 4;
	SU  T = 79 C = 76 N = color I = 4;

	SU  C = 77 N = color I = 4;
	SU  T = 1 C = 77 N = color I = 4;
	SU  T = 2 C = 77 N = color I = 4;
	SU  T = 3 C = 77 N = color I = 4;
	SU  T = 4 C = 77 N = color I = 4;
	SU  T = 5 C = 77 N = color I = 4;
	SU  T = 6 C = 77 N = color I = 4;
	SU  T = 7 C = 77 N = color I = 4;
	SU  T = 8 C = 77 N = color I = 4;
	SU  T = 9 C = 77 N = color I = 4;
	SU  T = 10 C = 77 N = color I = 4;
	SU  T = 11 C = 77 N = color I = 4;
	SU  T = 12 C = 77 N = color I = 4;
	SU  T = 13 C = 77 N = color I = 4;
	SU  T = 14 C = 77 N = color I = 4;
	SU  T = 15 C = 77 N = color I = 4;
	SU  T = 16 C = 77 N = color I = 4;
	SU  T = 17 C = 77 N = color I = 4;
	SU  T = 18 C = 77 N = color I = 4;
	SU  T = 19 C = 77 N = color I = 4;
	SU  T = 20 C = 77 N = color I = 4;
	SU  T = 21 C = 77 N = color I = 4;
	SU  T = 22 C = 77 N = color I = 4;
	SU  T = 23 C = 77 N = color I = 4;
	SU  T = 27 C = 77 N = color I = 4;
	SU  T = 32 C = 77 N = color I = 4;
	SU  T = 35 C = 77 N = color I = 4;
	SU  T = 36 C = 77 N = color I = 4;
	SU  T = 37 C = 77 N = color I = 4;
	SU  T = 38 C = 77 N = color I = 4;
	SU  T = 42 C = 77 N = color I = 4;
	SU  T = 43 C = 77 N = color I = 4;
	SU  T = 47 C = 77 N = color I = 4;
	SU  T = 48 C = 77 N = color I = 4;
	SU  T = 49 C = 77 N = color I = 4;
	SU  T = 50 C = 77 N = color I = 4;
	SU  T = 51 C = 77 N = color I = 4;
	SU  T = 52 C = 77 N = color I = 4;
	SU  T = 53 C = 77 N = color I = 4;
	SU  T = 54 C = 77 N = color I = 4;
	SU  T = 55 C = 77 N = color I = 4;
	SU  T = 56 C = 77 N = color I = 4;
	SU  T = 57 C = 77 N = color I = 4;
	SU  T = 59 C = 77 N = color I = 4;
	SU  T = 60 C = 77 N = color I = 4;
	SU  T = 62 C = 77 N = color I = 4;
	SU  T = 64 C = 77 N = color I = 4;
	SU  T = 65 C = 77 N = color I = 4;
	SU  T = 66 C = 77 N = color I = 4;
	SU  T = 67 C = 77 N = color I = 4;
	SU  T = 68 C = 77 N = color I = 4;
	SU  T = 69 C = 77 N = color I = 4;
	SU  T = 70 C = 77 N = color I = 4;
	SU  T = 74 C = 77 N = color I = 4;
	SU  T = 75 C = 77 N = color I = 4;
	SU  T = 77 C = 77 N = color I = 4;
	SU  T = 78 C = 77 N = color I = 4;
	SU  T = 79 C = 77 N = color I = 4;
	SU  T = 80 C = 77 N = color I = 4;
	SU  T = 81 C = 77 N = color I = 4;
	SU  T = 91 C = 77 N = color I = 4;
	SU  T = 92 C = 77 N = color I = 4;
	SU  T = 95 C = 77 N = color I = 4;

	SU  T = 11 C = 78 N = color I = 4;
	SU  T = 59 C = 78 N = color I = 4;
	SU  T = 64 C = 78 N = color I = 4;
	SU  T = 67 C = 78 N = color I = 4;
	SU  T = 77 C = 78 N = color I = 4;
	SU  T = 79 C = 78 N = color I = 4;

	SU  T = 11 C = 79 N = color I = 4;
	SU  T = 59 C = 79 N = color I = 4;
	SU  T = 64 C = 79 N = color I = 4;
	SU  T = 67 C = 79 N = color I = 4;
	SU  T = 77 C = 79 N = color I = 4;
	SU  T = 79 C = 79 N = color I = 4;

	SU  T = 11 C = 80 N = color I = 4;
	SU  T = 59 C = 80 N = color I = 4;
	SU  T = 64 C = 80 N = color I = 4;
	SU  T = 67 C = 80 N = color I = 4;
	SU  T = 77 C = 80 N = color I = 4;
	SU  T = 79 C = 80 N = color I = 4;

	SU  T = 11 C = 81 N = color I = 4;
	SU  T = 59 C = 81 N = color I = 4;
	SU  T = 64 C = 81 N = color I = 4;
	SU  T = 67 C = 81 N = color I = 4;
	SU  T = 77 C = 81 N = color I = 4;
	SU  T = 79 C = 81 N = color I = 4;

	SU  T = 11 C = 82 N = color I = 4;
	SU  T = 59 C = 82 N = color I = 4;
	SU  T = 64 C = 82 N = color I = 4;
	SU  T = 67 C = 82 N = color I = 4;
	SU  T = 77 C = 82 N = color I = 4;
	SU  T = 79 C = 82 N = color I = 4;

	SU  C = 83 N = color I = 16;
	SU  T = 1 C = 83 N = color I = 16;
	SU  T = 2 C = 83 N = color I = 16;
	SU  T = 3 C = 83 N = color I = 16;
	SU  T = 4 C = 83 N = color I = 16;
	SU  T = 5 C = 83 N = color I = 16;
	SU  T = 6 C = 83 N = color I = 16;
	SU  T = 7 C = 83 N = color I = 16;
	SU  T = 8 C = 83 N = color I = 16;
	SU  T = 9 C = 83 N = color I = 16;
	SU  T = 10 C = 83 N = color I = 16;
	SU  T = 11 C = 83 N = color I = 16;
	SU  T = 12 C = 83 N = color I = 16;
	SU  T = 13 C = 83 N = color I = 16;
	SU  T = 14 C = 83 N = color I = 16;
	SU  T = 15 C = 83 N = color I = 16;
	SU  T = 16 C = 83 N = color I = 16;
	SU  T = 17 C = 83 N = color I = 16;
	SU  T = 18 C = 83 N = color I = 16;
	SU  T = 19 C = 83 N = color I = 16;
	SU  T = 20 C = 83 N = color I = 16;
	SU  T = 21 C = 83 N = color I = 16;
	SU  T = 22 C = 83 N = color I = 16;
	SU  T = 23 C = 83 N = color I = 16;
	SU  T = 24 C = 83 N = color I = 16;
	SU  T = 25 C = 83 N = color I = 16;
	SU  T = 26 C = 83 N = color I = 16;
	SU  T = 27 C = 83 N = color I = 16;
	SU  T = 28 C = 83 N = color I = 16;
	SU  T = 29 C = 83 N = color I = 16;
	SU  T = 30 C = 83 N = color I = 16;
	SU  T = 31 C = 83 N = color I = 16;
	SU  T = 32 C = 83 N = color I = 16;
	SU  T = 33 C = 83 N = color I = 16;
	SU  T = 34 C = 83 N = color I = 16;
	SU  T = 35 C = 83 N = color I = 16;
	SU  T = 36 C = 83 N = color I = 16;
	SU  T = 37 C = 83 N = color I = 16;
	SU  T = 38 C = 83 N = color I = 16;
	SU  T = 39 C = 83 N = color I = 16;
	SU  T = 40 C = 83 N = color I = 16;
	SU  T = 41 C = 83 N = color I = 16;
	SU  T = 42 C = 83 N = color I = 16;
	SU  T = 43 C = 83 N = color I = 16;
	SU  T = 44 C = 83 N = color I = 16;
	SU  T = 45 C = 83 N = color I = 16;
	SU  T = 46 C = 83 N = color I = 16;
	SU  T = 47 C = 83 N = color I = 16;
	SU  T = 48 C = 83 N = color I = 16;
	SU  T = 49 C = 83 N = color I = 16;
	SU  T = 50 C = 83 N = color I = 16;
	SU  T = 51 C = 83 N = color I = 16;
	SU  T = 52 C = 83 N = color I = 16;
	SU  T = 53 C = 83 N = color I = 16;
	SU  T = 54 C = 83 N = color I = 16;
	SU  T = 55 C = 83 N = color I = 16;
	SU  T = 56 C = 83 N = color I = 16;
	SU  T = 57 C = 83 N = color I = 16;
	SU  T = 58 C = 83 N = color I = 16;
	SU  T = 59 C = 83 N = color I = 16;
	SU  T = 60 C = 83 N = color I = 16;
	SU  T = 62 C = 83 N = color I = 16;
	SU  T = 63 C = 83 N = color I = 16;
	SU  T = 64 C = 83 N = color I = 16;
	SU  T = 65 C = 83 N = color I = 16;
	SU  T = 66 C = 83 N = color I = 16;
	SU  T = 67 C = 83 N = color I = 16;
	SU  T = 68 C = 83 N = color I = 16;
	SU  T = 69 C = 83 N = color I = 16;
	SU  T = 70 C = 83 N = color I = 16;
	SU  T = 72 C = 83 N = color I = 16;
	SU  T = 74 C = 83 N = color I = 16;
	SU  T = 75 C = 83 N = color I = 16;
	SU  T = 77 C = 83 N = color I = 16;
	SU  T = 78 C = 83 N = color I = 16;
	SU  T = 79 C = 83 N = color I = 16;
	SU  T = 80 C = 83 N = color I = 16;
	SU  T = 81 C = 83 N = color I = 16;
	SU  T = 82 C = 83 N = color I = 16;
	SU  T = 85 C = 83 N = color I = 16;
	SU  T = 87 C = 83 N = color I = 16;
	SU  T = 88 C = 83 N = color I = 16;
	SU  T = 90 C = 83 N = color I = 16;
	SU  T = 91 C = 83 N = color I = 16;
	SU  T = 92 C = 83 N = color I = 16;
	SU  T = 93 C = 83 N = color I = 16;
	SU  T = 95 C = 83 N = color I = 16;
	SU  T = 97 C = 83 N = color I = 16;
	SU  T = 98 C = 83 N = color I = 16;
	SU  T = 99 C = 83 N = color I = 16;
	SU  T = 100 C = 83 N = color I = 16;
	SU  T = 101 C = 83 N = color I = 16;

	SU  C = 84 N = color I = 16;
	SU  T = 1 C = 84 N = color I = 16;
	SU  T = 2 C = 84 N = color I = 16;
	SU  T = 3 C = 84 N = color I = 16;
	SU  T = 4 C = 84 N = color I = 16;
	SU  T = 5 C = 84 N = color I = 16;
	SU  T = 6 C = 84 N = color I = 16;
	SU  T = 7 C = 84 N = color I = 16;
	SU  T = 8 C = 84 N = color I = 16;
	SU  T = 9 C = 84 N = color I = 16;
	SU  T = 10 C = 84 N = color I = 16;
	SU  T = 11 C = 84 N = color I = 16;
	SU  T = 12 C = 84 N = color I = 16;
	SU  T = 13 C = 84 N = color I = 16;
	SU  T = 14 C = 84 N = color I = 16;
	SU  T = 15 C = 84 N = color I = 16;
	SU  T = 16 C = 84 N = color I = 16;
	SU  T = 17 C = 84 N = color I = 16;
	SU  T = 18 C = 84 N = color I = 16;
	SU  T = 19 C = 84 N = color I = 16;
	SU  T = 20 C = 84 N = color I = 16;
	SU  T = 21 C = 84 N = color I = 16;
	SU  T = 22 C = 84 N = color I = 16;
	SU  T = 23 C = 84 N = color I = 16;
	SU  T = 24 C = 84 N = color I = 16;
	SU  T = 25 C = 84 N = color I = 16;
	SU  T = 26 C = 84 N = color I = 16;
	SU  T = 27 C = 84 N = color I = 16;
	SU  T = 28 C = 84 N = color I = 16;
	SU  T = 29 C = 84 N = color I = 16;
	SU  T = 30 C = 84 N = color I = 16;
	SU  T = 31 C = 84 N = color I = 16;
	SU  T = 32 C = 84 N = color I = 16;
	SU  T = 33 C = 84 N = color I = 16;
	SU  T = 34 C = 84 N = color I = 16;
	SU  T = 35 C = 84 N = color I = 16;
	SU  T = 36 C = 84 N = color I = 16;
	SU  T = 37 C = 84 N = color I = 16;
	SU  T = 38 C = 84 N = color I = 16;
	SU  T = 39 C = 84 N = color I = 16;
	SU  T = 40 C = 84 N = color I = 16;
	SU  T = 41 C = 84 N = color I = 16;
	SU  T = 42 C = 84 N = color I = 16;
	SU  T = 43 C = 84 N = color I = 16;
	SU  T = 44 C = 84 N = color I = 16;
	SU  T = 45 C = 84 N = color I = 16;
	SU  T = 46 C = 84 N = color I = 16;
	SU  T = 47 C = 84 N = color I = 16;
	SU  T = 48 C = 84 N = color I = 16;
	SU  T = 49 C = 84 N = color I = 16;
	SU  T = 50 C = 84 N = color I = 16;
	SU  T = 51 C = 84 N = color I = 16;
	SU  T = 52 C = 84 N = color I = 16;
	SU  T = 53 C = 84 N = color I = 16;
	SU  T = 54 C = 84 N = color I = 16;
	SU  T = 55 C = 84 N = color I = 16;
	SU  T = 56 C = 84 N = color I = 16;
	SU  T = 57 C = 84 N = color I = 16;
	SU  T = 58 C = 84 N = color I = 16;
	SU  T = 59 C = 84 N = color I = 16;
	SU  T = 60 C = 84 N = color I = 16;
	SU  T = 62 C = 84 N = color I = 16;
	SU  T = 63 C = 84 N = color I = 16;
	SU  T = 64 C = 84 N = color I = 16;
	SU  T = 65 C = 84 N = color I = 16;
	SU  T = 66 C = 84 N = color I = 16;
	SU  T = 67 C = 84 N = color I = 16;
	SU  T = 68 C = 84 N = color I = 16;
	SU  T = 69 C = 84 N = color I = 16;
	SU  T = 70 C = 84 N = color I = 16;
	SU  T = 72 C = 84 N = color I = 16;
	SU  T = 74 C = 84 N = color I = 16;
	SU  T = 75 C = 84 N = color I = 16;
	SU  T = 77 C = 84 N = color I = 16;
	SU  T = 78 C = 84 N = color I = 16;
	SU  T = 79 C = 84 N = color I = 16;
	SU  T = 80 C = 84 N = color I = 16;
	SU  T = 81 C = 84 N = color I = 16;
	SU  T = 82 C = 84 N = color I = 16;
	SU  T = 85 C = 84 N = color I = 16;
	SU  T = 87 C = 84 N = color I = 16;
	SU  T = 88 C = 84 N = color I = 16;
	SU  T = 90 C = 84 N = color I = 16;
	SU  T = 91 C = 84 N = color I = 16;
	SU  T = 92 C = 84 N = color I = 16;
	SU  T = 93 C = 84 N = color I = 16;
	SU  T = 95 C = 84 N = color I = 16;
	SU  T = 97 C = 84 N = color I = 16;
	SU  T = 98 C = 84 N = color I = 16;
	SU  T = 99 C = 84 N = color I = 16;
	SU  T = 100 C = 84 N = color I = 16;
	SU  T = 101 C = 84 N = color I = 16;

	SU  T = 11 C = 86 N = color I = 4;
	SU  T = 59 C = 86 N = color I = 4;
	SU  T = 64 C = 86 N = color I = 4;
	SU  T = 67 C = 86 N = color I = 4;
	SU  T = 77 C = 86 N = color I = 4;
	SU  T = 79 C = 86 N = color I = 4;

	SU  C = 87 N = color I = 8;
	SU  T = 1 C = 87 N = color I = 8;
	SU  T = 2 C = 87 N = color I = 8;
	SU  T = 3 C = 87 N = color I = 8;
	SU  T = 4 C = 87 N = color I = 8;
	SU  T = 5 C = 87 N = color I = 8;
	SU  T = 6 C = 87 N = color I = 8;
	SU  T = 7 C = 87 N = color I = 8;
	SU  T = 8 C = 87 N = color I = 8;
	SU  T = 9 C = 87 N = color I = 8;
	SU  T = 10 C = 87 N = color I = 8;
	SU  T = 11 C = 87 N = color I = 4;
	SU  T = 12 C = 87 N = color I = 8;
	SU  T = 13 C = 87 N = color I = 8;
	SU  T = 14 C = 87 N = color I = 8;
	SU  T = 15 C = 87 N = color I = 8;
	SU  T = 16 C = 87 N = color I = 8;
	SU  T = 17 C = 87 N = color I = 8;
	SU  T = 18 C = 87 N = color I = 8;
	SU  T = 19 C = 87 N = color I = 8;
	SU  T = 20 C = 87 N = color I = 8;
	SU  T = 21 C = 87 N = color I = 8;
	SU  T = 22 C = 87 N = color I = 8;
	SU  T = 23 C = 87 N = color I = 8;
	SU  T = 24 C = 87 N = color I = 8;
	SU  T = 25 C = 87 N = color I = 8;
	SU  T = 26 C = 87 N = color I = 8;
	SU  T = 27 C = 87 N = color I = 8;
	SU  T = 28 C = 87 N = color I = 8;
	SU  T = 29 C = 87 N = color I = 8;
	SU  T = 30 C = 87 N = color I = 8;
	SU  T = 31 C = 87 N = color I = 8;
	SU  T = 32 C = 87 N = color I = 8;
	SU  T = 33 C = 87 N = color I = 8;
	SU  T = 34 C = 87 N = color I = 8;
	SU  T = 35 C = 87 N = color I = 8;
	SU  T = 36 C = 87 N = color I = 8;
	SU  T = 37 C = 87 N = color I = 8;
	SU  T = 38 C = 87 N = color I = 8;
	SU  T = 39 C = 87 N = color I = 8;
	SU  T = 41 C = 87 N = color I = 8;
	SU  T = 42 C = 87 N = color I = 8;
	SU  T = 43 C = 87 N = color I = 8;
	SU  T = 44 C = 87 N = color I = 8;
	SU  T = 45 C = 87 N = color I = 8;
	SU  T = 46 C = 87 N = color I = 8;
	SU  T = 47 C = 87 N = color I = 8;
	SU  T = 48 C = 87 N = color I = 8;
	SU  T = 49 C = 87 N = color I = 8;
	SU  T = 50 C = 87 N = color I = 8;
	SU  T = 51 C = 87 N = color I = 8;
	SU  T = 52 C = 87 N = color I = 8;
	SU  T = 53 C = 87 N = color I = 8;
	SU  T = 54 C = 87 N = color I = 8;
	SU  T = 55 C = 87 N = color I = 8;
	SU  T = 56 C = 87 N = color I = 8;
	SU  T = 57 C = 87 N = color I = 8;
	SU  T = 58 C = 87 N = color I = 8;
	SU  T = 59 C = 87 N = color I = 4;
	SU  T = 60 C = 87 N = color I = 8;
	SU  T = 62 C = 87 N = color I = 8;
	SU  T = 64 C = 87 N = color I = 4;
	SU  T = 65 C = 87 N = color I = 8;
	SU  T = 66 C = 87 N = color I = 8;
	SU  T = 67 C = 87 N = color I = 4;
	SU  T = 68 C = 87 N = color I = 8;
	SU  T = 69 C = 87 N = color I = 8;
	SU  T = 70 C = 87 N = color I = 8;
	SU  T = 74 C = 87 N = color I = 8;
	SU  T = 75 C = 87 N = color I = 8;
	SU  T = 77 C = 87 N = color I = 4;
	SU  T = 78 C = 87 N = color I = 8;
	SU  T = 79 C = 87 N = color I = 4;
	SU  T = 80 C = 87 N = color I = 8;
	SU  T = 81 C = 87 N = color I = 8;
	SU  T = 91 C = 87 N = color I = 8;
	SU  T = 92 C = 87 N = color I = 8;
	SU  T = 95 C = 87 N = color I = 8;

	SU  C = 88 N = color I = 16;
	SU  T = 1 C = 88 N = color I = 16;
	SU  T = 2 C = 88 N = color I = 16;
	SU  T = 3 C = 88 N = color I = 16;
	SU  T = 4 C = 88 N = color I = 16;
	SU  T = 5 C = 88 N = color I = 16;
	SU  T = 6 C = 88 N = color I = 16;
	SU  T = 7 C = 88 N = color I = 16;
	SU  T = 8 C = 88 N = color I = 16;
	SU  T = 9 C = 88 N = color I = 16;
	SU  T = 10 C = 88 N = color I = 16;
	SU  T = 11 C = 88 N = color I = 4;
	SU  T = 12 C = 88 N = color I = 16;
	SU  T = 13 C = 88 N = color I = 16;
	SU  T = 14 C = 88 N = color I = 16;
	SU  T = 15 C = 88 N = color I = 16;
	SU  T = 16 C = 88 N = color I = 16;
	SU  T = 17 C = 88 N = color I = 16;
	SU  T = 18 C = 88 N = color I = 16;
	SU  T = 19 C = 88 N = color I = 16;
	SU  T = 20 C = 88 N = color I = 16;
	SU  T = 21 C = 88 N = color I = 16;
	SU  T = 22 C = 88 N = color I = 16;
	SU  T = 23 C = 88 N = color I = 16;
	SU  T = 24 C = 88 N = color I = 16;
	SU  T = 25 C = 88 N = color I = 16;
	SU  T = 26 C = 88 N = color I = 16;
	SU  T = 27 C = 88 N = color I = 16;
	SU  T = 28 C = 88 N = color I = 16;
	SU  T = 29 C = 88 N = color I = 16;
	SU  T = 30 C = 88 N = color I = 16;
	SU  T = 31 C = 88 N = color I = 16;
	SU  T = 32 C = 88 N = color I = 16;
	SU  T = 33 C = 88 N = color I = 16;
	SU  T = 34 C = 88 N = color I = 16;
	SU  T = 35 C = 88 N = color I = 16;
	SU  T = 36 C = 88 N = color I = 16;
	SU  T = 37 C = 88 N = color I = 16;
	SU  T = 38 C = 88 N = color I = 16;
	SU  T = 39 C = 88 N = color I = 16;
	SU  T = 41 C = 88 N = color I = 16;
	SU  T = 42 C = 88 N = color I = 16;
	SU  T = 43 C = 88 N = color I = 16;
	SU  T = 44 C = 88 N = color I = 16;
	SU  T = 45 C = 88 N = color I = 16;
	SU  T = 46 C = 88 N = color I = 16;
	SU  T = 47 C = 88 N = color I = 16;
	SU  T = 48 C = 88 N = color I = 16;
	SU  T = 49 C = 88 N = color I = 16;
	SU  T = 50 C = 88 N = color I = 16;
	SU  T = 51 C = 88 N = color I = 16;
	SU  T = 52 C = 88 N = color I = 16;
	SU  T = 53 C = 88 N = color I = 16;
	SU  T = 54 C = 88 N = color I = 16;
	SU  T = 55 C = 88 N = color I = 16;
	SU  T = 56 C = 88 N = color I = 16;
	SU  T = 57 C = 88 N = color I = 16;
	SU  T = 58 C = 88 N = color I = 16;
	SU  T = 59 C = 88 N = color I = 4;
	SU  T = 60 C = 88 N = color I = 16;
	SU  T = 62 C = 88 N = color I = 16;
	SU  T = 64 C = 88 N = color I = 4;
	SU  T = 65 C = 88 N = color I = 16;
	SU  T = 66 C = 88 N = color I = 16;
	SU  T = 67 C = 88 N = color I = 4;
	SU  T = 68 C = 88 N = color I = 16;
	SU  T = 69 C = 88 N = color I = 16;
	SU  T = 70 C = 88 N = color I = 16;
	SU  T = 74 C = 88 N = color I = 16;
	SU  T = 75 C = 88 N = color I = 16;
	SU  T = 77 C = 88 N = color I = 4;
	SU  T = 78 C = 88 N = color I = 16;
	SU  T = 79 C = 88 N = color I = 4;
	SU  T = 80 C = 88 N = color I = 16;
	SU  T = 81 C = 88 N = color I = 16;
	SU  T = 91 C = 88 N = color I = 16;
	SU  T = 92 C = 88 N = color I = 16;
	SU  T = 95 C = 88 N = color I = 16;

	SU  C = 89 N = color I = 16;
	SU  T = 1 C = 89 N = color I = 16;
	SU  T = 2 C = 89 N = color I = 16;
	SU  T = 3 C = 89 N = color I = 16;
	SU  T = 4 C = 89 N = color I = 16;
	SU  T = 5 C = 89 N = color I = 16;
	SU  T = 6 C = 89 N = color I = 16;
	SU  T = 7 C = 89 N = color I = 16;
	SU  T = 8 C = 89 N = color I = 16;
	SU  T = 9 C = 89 N = color I = 16;
	SU  T = 10 C = 89 N = color I = 16;
	SU  T = 11 C = 89 N = color I = 4;
	SU  T = 12 C = 89 N = color I = 16;
	SU  T = 13 C = 89 N = color I = 16;
	SU  T = 14 C = 89 N = color I = 16;
	SU  T = 15 C = 89 N = color I = 16;
	SU  T = 16 C = 89 N = color I = 16;
	SU  T = 17 C = 89 N = color I = 16;
	SU  T = 18 C = 89 N = color I = 16;
	SU  T = 19 C = 89 N = color I = 16;
	SU  T = 20 C = 89 N = color I = 16;
	SU  T = 21 C = 89 N = color I = 16;
	SU  T = 22 C = 89 N = color I = 16;
	SU  T = 23 C = 89 N = color I = 16;
	SU  T = 24 C = 89 N = color I = 16;
	SU  T = 25 C = 89 N = color I = 16;
	SU  T = 26 C = 89 N = color I = 16;
	SU  T = 27 C = 89 N = color I = 16;
	SU  T = 28 C = 89 N = color I = 16;
	SU  T = 29 C = 89 N = color I = 16;
	SU  T = 30 C = 89 N = color I = 16;
	SU  T = 31 C = 89 N = color I = 16;
	SU  T = 32 C = 89 N = color I = 16;
	SU  T = 33 C = 89 N = color I = 16;
	SU  T = 34 C = 89 N = color I = 16;
	SU  T = 35 C = 89 N = color I = 16;
	SU  T = 36 C = 89 N = color I = 16;
	SU  T = 37 C = 89 N = color I = 16;
	SU  T = 38 C = 89 N = color I = 16;
	SU  T = 39 C = 89 N = color I = 16;
	SU  T = 40 C = 89 N = color I = 16;
	SU  T = 41 C = 89 N = color I = 16;
	SU  T = 42 C = 89 N = color I = 16;
	SU  T = 43 C = 89 N = color I = 16;
	SU  T = 44 C = 89 N = color I = 16;
	SU  T = 45 C = 89 N = color I = 16;
	SU  T = 46 C = 89 N = color I = 16;
	SU  T = 47 C = 89 N = color I = 16;
	SU  T = 48 C = 89 N = color I = 16;
	SU  T = 49 C = 89 N = color I = 16;
	SU  T = 50 C = 89 N = color I = 16;
	SU  T = 51 C = 89 N = color I = 16;
	SU  T = 52 C = 89 N = color I = 16;
	SU  T = 53 C = 89 N = color I = 16;
	SU  T = 54 C = 89 N = color I = 16;
	SU  T = 55 C = 89 N = color I = 16;
	SU  T = 56 C = 89 N = color I = 16;
	SU  T = 57 C = 89 N = color I = 16;
	SU  T = 58 C = 89 N = color I = 16;
	SU  T = 59 C = 89 N = color I = 4;
	SU  T = 60 C = 89 N = color I = 16;
	SU  T = 62 C = 89 N = color I = 16;
	SU  T = 64 C = 89 N = color I = 4;
	SU  T = 65 C = 89 N = color I = 16;
	SU  T = 66 C = 89 N = color I = 16;
	SU  T = 67 C = 89 N = color I = 4;
	SU  T = 68 C = 89 N = color I = 16;
	SU  T = 69 C = 89 N = color I = 16;
	SU  T = 70 C = 89 N = color I = 16;
	SU  T = 74 C = 89 N = color I = 16;
	SU  T = 75 C = 89 N = color I = 16;
	SU  T = 77 C = 89 N = color I = 4;
	SU  T = 78 C = 89 N = color I = 16;
	SU  T = 79 C = 89 N = color I = 4;
	SU  T = 80 C = 89 N = color I = 16;
	SU  T = 81 C = 89 N = color I = 16;
	SU  T = 91 C = 89 N = color I = 16;
	SU  T = 92 C = 89 N = color I = 16;
	SU  T = 95 C = 89 N = color I = 16;

	SU  C = 90 N = color I = 8;
	SU  T = 1 C = 90 N = color I = 8;
	SU  T = 2 C = 90 N = color I = 8;
	SU  T = 3 C = 90 N = color I = 8;
	SU  T = 4 C = 90 N = color I = 8;
	SU  T = 5 C = 90 N = color I = 8;
	SU  T = 6 C = 90 N = color I = 8;
	SU  T = 7 C = 90 N = color I = 8;
	SU  T = 8 C = 90 N = color I = 8;
	SU  T = 9 C = 90 N = color I = 8;
	SU  T = 10 C = 90 N = color I = 8;
	SU  T = 11 C = 90 N = color I = 4;
	SU  T = 12 C = 90 N = color I = 8;
	SU  T = 13 C = 90 N = color I = 8;
	SU  T = 14 C = 90 N = color I = 8;
	SU  T = 15 C = 90 N = color I = 8;
	SU  T = 16 C = 90 N = color I = 8;
	SU  T = 17 C = 90 N = color I = 8;
	SU  T = 18 C = 90 N = color I = 8;
	SU  T = 19 C = 90 N = color I = 8;
	SU  T = 20 C = 90 N = color I = 8;
	SU  T = 21 C = 90 N = color I = 8;
	SU  T = 22 C = 90 N = color I = 8;
	SU  T = 23 C = 90 N = color I = 8;
	SU  T = 24 C = 90 N = color I = 8;
	SU  T = 25 C = 90 N = color I = 8;
	SU  T = 26 C = 90 N = color I = 8;
	SU  T = 27 C = 90 N = color I = 8;
	SU  T = 28 C = 90 N = color I = 8;
	SU  T = 29 C = 90 N = color I = 8;
	SU  T = 30 C = 90 N = color I = 8;
	SU  T = 31 C = 90 N = color I = 8;
	SU  T = 32 C = 90 N = color I = 8;
	SU  T = 33 C = 90 N = color I = 8;
	SU  T = 34 C = 90 N = color I = 8;
	SU  T = 35 C = 90 N = color I = 8;
	SU  T = 36 C = 90 N = color I = 8;
	SU  T = 37 C = 90 N = color I = 8;
	SU  T = 38 C = 90 N = color I = 8;
	SU  T = 41 C = 90 N = color I = 8;
	SU  T = 42 C = 90 N = color I = 8;
	SU  T = 43 C = 90 N = color I = 8;
	SU  T = 44 C = 90 N = color I = 8;
	SU  T = 45 C = 90 N = color I = 8;
	SU  T = 46 C = 90 N = color I = 8;
	SU  T = 47 C = 90 N = color I = 8;
	SU  T = 48 C = 90 N = color I = 8;
	SU  T = 49 C = 90 N = color I = 8;
	SU  T = 50 C = 90 N = color I = 8;
	SU  T = 51 C = 90 N = color I = 8;
	SU  T = 52 C = 90 N = color I = 8;
	SU  T = 53 C = 90 N = color I = 8;
	SU  T = 54 C = 90 N = color I = 8;
	SU  T = 55 C = 90 N = color I = 8;
	SU  T = 56 C = 90 N = color I = 8;
	SU  T = 57 C = 90 N = color I = 8;
	SU  T = 58 C = 90 N = color I = 8;
	SU  T = 59 C = 90 N = color I = 4;
	SU  T = 60 C = 90 N = color I = 8;
	SU  T = 62 C = 90 N = color I = 8;
	SU  T = 64 C = 90 N = color I = 4;
	SU  T = 65 C = 90 N = color I = 8;
	SU  T = 66 C = 90 N = color I = 8;
	SU  T = 67 C = 90 N = color I = 4;
	SU  T = 68 C = 90 N = color I = 8;
	SU  T = 69 C = 90 N = color I = 8;
	SU  T = 70 C = 90 N = color I = 8;
	SU  T = 74 C = 90 N = color I = 8;
	SU  T = 75 C = 90 N = color I = 8;
	SU  T = 77 C = 90 N = color I = 4;
	SU  T = 78 C = 90 N = color I = 8;
	SU  T = 79 C = 90 N = color I = 4;
	SU  T = 80 C = 90 N = color I = 8;
	SU  T = 81 C = 90 N = color I = 8;
	SU  T = 91 C = 90 N = color I = 8;
	SU  T = 92 C = 90 N = color I = 8;
	SU  T = 95 C = 90 N = color I = 8;

	SU  C = 91 N = color I = 4;
	SU  T = 1 C = 91 N = color I = 4;
	SU  T = 2 C = 91 N = color I = 4;
	SU  T = 3 C = 91 N = color I = 4;
	SU  T = 4 C = 91 N = color I = 4;
	SU  T = 5 C = 91 N = color I = 4;
	SU  T = 6 C = 91 N = color I = 4;
	SU  T = 7 C = 91 N = color I = 4;
	SU  T = 8 C = 91 N = color I = 4;
	SU  T = 9 C = 91 N = color I = 4;
	SU  T = 10 C = 91 N = color I = 4;
	SU  T = 11 C = 91 N = color I = 4;
	SU  T = 12 C = 91 N = color I = 4;
	SU  T = 13 C = 91 N = color I = 4;
	SU  T = 14 C = 91 N = color I = 4;
	SU  T = 15 C = 91 N = color I = 4;
	SU  T = 16 C = 91 N = color I = 4;
	SU  T = 17 C = 91 N = color I = 4;
	SU  T = 18 C = 91 N = color I = 4;
	SU  T = 19 C = 91 N = color I = 4;
	SU  T = 20 C = 91 N = color I = 4;
	SU  T = 21 C = 91 N = color I = 4;
	SU  T = 22 C = 91 N = color I = 4;
	SU  T = 23 C = 91 N = color I = 4;
	SU  T = 27 C = 91 N = color I = 4;
	SU  T = 32 C = 91 N = color I = 4;
	SU  T = 35 C = 91 N = color I = 4;
	SU  T = 36 C = 91 N = color I = 4;
	SU  T = 37 C = 91 N = color I = 4;
	SU  T = 38 C = 91 N = color I = 4;
	SU  T = 42 C = 91 N = color I = 4;
	SU  T = 43 C = 91 N = color I = 4;
	SU  T = 47 C = 91 N = color I = 4;
	SU  T = 48 C = 91 N = color I = 4;
	SU  T = 49 C = 91 N = color I = 4;
	SU  T = 50 C = 91 N = color I = 4;
	SU  T = 51 C = 91 N = color I = 4;
	SU  T = 52 C = 91 N = color I = 4;
	SU  T = 53 C = 91 N = color I = 4;
	SU  T = 54 C = 91 N = color I = 4;
	SU  T = 55 C = 91 N = color I = 4;
	SU  T = 56 C = 91 N = color I = 4;
	SU  T = 57 C = 91 N = color I = 4;
	SU  T = 59 C = 91 N = color I = 4;
	SU  T = 60 C = 91 N = color I = 4;
	SU  T = 62 C = 91 N = color I = 4;
	SU  T = 64 C = 91 N = color I = 4;
	SU  T = 65 C = 91 N = color I = 4;
	SU  T = 66 C = 91 N = color I = 4;
	SU  T = 67 C = 91 N = color I = 4;
	SU  T = 68 C = 91 N = color I = 4;
	SU  T = 69 C = 91 N = color I = 4;
	SU  T = 70 C = 91 N = color I = 4;
	SU  T = 74 C = 91 N = color I = 4;
	SU  T = 75 C = 91 N = color I = 4;
	SU  T = 77 C = 91 N = color I = 4;
	SU  T = 78 C = 91 N = color I = 4;
	SU  T = 79 C = 91 N = color I = 4;
	SU  T = 80 C = 91 N = color I = 4;
	SU  T = 81 C = 91 N = color I = 4;
	SU  T = 91 C = 91 N = color I = 4;
	SU  T = 92 C = 91 N = color I = 4;
	SU  T = 95 C = 91 N = color I = 4;

	SU  C = 92 N = color I = 8;
	SU  T = 1 C = 92 N = color I = 8;
	SU  T = 2 C = 92 N = color I = 8;
	SU  T = 3 C = 92 N = color I = 8;
	SU  T = 4 C = 92 N = color I = 8;
	SU  T = 5 C = 92 N = color I = 8;
	SU  T = 6 C = 92 N = color I = 8;
	SU  T = 7 C = 92 N = color I = 8;
	SU  T = 8 C = 92 N = color I = 8;
	SU  T = 9 C = 92 N = color I = 8;
	SU  T = 10 C = 92 N = color I = 8;
	SU  T = 11 C = 92 N = color I = 4;
	SU  T = 12 C = 92 N = color I = 8;
	SU  T = 13 C = 92 N = color I = 8;
	SU  T = 14 C = 92 N = color I = 8;
	SU  T = 15 C = 92 N = color I = 8;
	SU  T = 16 C = 92 N = color I = 8;
	SU  T = 17 C = 92 N = color I = 8;
	SU  T = 18 C = 92 N = color I = 8;
	SU  T = 19 C = 92 N = color I = 8;
	SU  T = 20 C = 92 N = color I = 8;
	SU  T = 21 C = 92 N = color I = 8;
	SU  T = 22 C = 92 N = color I = 8;
	SU  T = 23 C = 92 N = color I = 8;
	SU  T = 24 C = 92 N = color I = 8;
	SU  T = 25 C = 92 N = color I = 8;
	SU  T = 26 C = 92 N = color I = 8;
	SU  T = 27 C = 92 N = color I = 8;
	SU  T = 28 C = 92 N = color I = 8;
	SU  T = 29 C = 92 N = color I = 8;
	SU  T = 30 C = 92 N = color I = 8;
	SU  T = 31 C = 92 N = color I = 8;
	SU  T = 32 C = 92 N = color I = 8;
	SU  T = 33 C = 92 N = color I = 8;
	SU  T = 34 C = 92 N = color I = 8;
	SU  T = 35 C = 92 N = color I = 8;
	SU  T = 36 C = 92 N = color I = 8;
	SU  T = 37 C = 92 N = color I = 8;
	SU  T = 38 C = 92 N = color I = 8;
	SU  T = 41 C = 92 N = color I = 8;
	SU  T = 42 C = 92 N = color I = 8;
	SU  T = 43 C = 92 N = color I = 8;
	SU  T = 44 C = 92 N = color I = 8;
	SU  T = 45 C = 92 N = color I = 8;
	SU  T = 46 C = 92 N = color I = 8;
	SU  T = 47 C = 92 N = color I = 8;
	SU  T = 48 C = 92 N = color I = 8;
	SU  T = 49 C = 92 N = color I = 8;
	SU  T = 50 C = 92 N = color I = 8;
	SU  T = 51 C = 92 N = color I = 8;
	SU  T = 52 C = 92 N = color I = 8;
	SU  T = 53 C = 92 N = color I = 8;
	SU  T = 54 C = 92 N = color I = 8;
	SU  T = 55 C = 92 N = color I = 8;
	SU  T = 56 C = 92 N = color I = 8;
	SU  T = 57 C = 92 N = color I = 8;
	SU  T = 58 C = 92 N = color I = 8;
	SU  T = 59 C = 92 N = color I = 4;
	SU  T = 60 C = 92 N = color I = 8;
	SU  T = 62 C = 92 N = color I = 8;
	SU  T = 64 C = 92 N = color I = 4;
	SU  T = 65 C = 92 N = color I = 8;
	SU  T = 66 C = 92 N = color I = 8;
	SU  T = 67 C = 92 N = color I = 4;
	SU  T = 68 C = 92 N = color I = 8;
	SU  T = 69 C = 92 N = color I = 8;
	SU  T = 70 C = 92 N = color I = 8;
	SU  T = 74 C = 92 N = color I = 8;
	SU  T = 75 C = 92 N = color I = 8;
	SU  T = 77 C = 92 N = color I = 4;
	SU  T = 78 C = 92 N = color I = 8;
	SU  T = 79 C = 92 N = color I = 4;
	SU  T = 80 C = 92 N = color I = 8;
	SU  T = 81 C = 92 N = color I = 8;
	SU  T = 91 C = 92 N = color I = 8;
	SU  T = 92 C = 92 N = color I = 8;
	SU  T = 95 C = 92 N = color I = 8;

	SU  C = 93 N = color I = 8;
	SU  T = 1 C = 93 N = color I = 8;
	SU  T = 2 C = 93 N = color I = 8;
	SU  T = 3 C = 93 N = color I = 8;
	SU  T = 4 C = 93 N = color I = 8;
	SU  T = 5 C = 93 N = color I = 8;
	SU  T = 6 C = 93 N = color I = 8;
	SU  T = 7 C = 93 N = color I = 8;
	SU  T = 8 C = 93 N = color I = 8;
	SU  T = 9 C = 93 N = color I = 8;
	SU  T = 10 C = 93 N = color I = 8;
	SU  T = 11 C = 93 N = color I = 4;
	SU  T = 12 C = 93 N = color I = 8;
	SU  T = 13 C = 93 N = color I = 8;
	SU  T = 14 C = 93 N = color I = 8;
	SU  T = 15 C = 93 N = color I = 8;
	SU  T = 16 C = 93 N = color I = 8;
	SU  T = 17 C = 93 N = color I = 8;
	SU  T = 18 C = 93 N = color I = 8;
	SU  T = 19 C = 93 N = color I = 8;
	SU  T = 20 C = 93 N = color I = 8;
	SU  T = 21 C = 93 N = color I = 8;
	SU  T = 22 C = 93 N = color I = 8;
	SU  T = 23 C = 93 N = color I = 8;
	SU  T = 24 C = 93 N = color I = 8;
	SU  T = 25 C = 93 N = color I = 8;
	SU  T = 26 C = 93 N = color I = 8;
	SU  T = 27 C = 93 N = color I = 8;
	SU  T = 28 C = 93 N = color I = 8;
	SU  T = 29 C = 93 N = color I = 8;
	SU  T = 30 C = 93 N = color I = 8;
	SU  T = 31 C = 93 N = color I = 8;
	SU  T = 32 C = 93 N = color I = 8;
	SU  T = 33 C = 93 N = color I = 8;
	SU  T = 34 C = 93 N = color I = 8;
	SU  T = 35 C = 93 N = color I = 8;
	SU  T = 36 C = 93 N = color I = 8;
	SU  T = 37 C = 93 N = color I = 8;
	SU  T = 38 C = 93 N = color I = 8;
	SU  T = 41 C = 93 N = color I = 8;
	SU  T = 42 C = 93 N = color I = 8;
	SU  T = 43 C = 93 N = color I = 8;
	SU  T = 44 C = 93 N = color I = 8;
	SU  T = 45 C = 93 N = color I = 8;
	SU  T = 46 C = 93 N = color I = 8;
	SU  T = 47 C = 93 N = color I = 8;
	SU  T = 48 C = 93 N = color I = 8;
	SU  T = 49 C = 93 N = color I = 8;
	SU  T = 50 C = 93 N = color I = 8;
	SU  T = 51 C = 93 N = color I = 8;
	SU  T = 52 C = 93 N = color I = 8;
	SU  T = 53 C = 93 N = color I = 8;
	SU  T = 54 C = 93 N = color I = 8;
	SU  T = 55 C = 93 N = color I = 8;
	SU  T = 56 C = 93 N = color I = 8;
	SU  T = 57 C = 93 N = color I = 8;
	SU  T = 58 C = 93 N = color I = 8;
	SU  T = 59 C = 93 N = color I = 4;
	SU  T = 60 C = 93 N = color I = 8;
	SU  T = 62 C = 93 N = color I = 8;
	SU  T = 64 C = 93 N = color I = 4;
	SU  T = 65 C = 93 N = color I = 8;
	SU  T = 66 C = 93 N = color I = 8;
	SU  T = 67 C = 93 N = color I = 4;
	SU  T = 68 C = 93 N = color I = 8;
	SU  T = 69 C = 93 N = color I = 8;
	SU  T = 70 C = 93 N = color I = 8;
	SU  T = 74 C = 93 N = color I = 8;
	SU  T = 75 C = 93 N = color I = 8;
	SU  T = 77 C = 93 N = color I = 4;
	SU  T = 78 C = 93 N = color I = 8;
	SU  T = 79 C = 93 N = color I = 4;
	SU  T = 80 C = 93 N = color I = 8;
	SU  T = 81 C = 93 N = color I = 8;
	SU  T = 91 C = 93 N = color I = 8;
	SU  T = 92 C = 93 N = color I = 8;
	SU  T = 95 C = 93 N = color I = 8;

	SU  C = 94 N = color I = 16;
	SU  T = 1 C = 94 N = color I = 16;
	SU  T = 2 C = 94 N = color I = 16;
	SU  T = 3 C = 94 N = color I = 16;
	SU  T = 4 C = 94 N = color I = 16;
	SU  T = 5 C = 94 N = color I = 16;
	SU  T = 6 C = 94 N = color I = 16;
	SU  T = 7 C = 94 N = color I = 16;
	SU  T = 8 C = 94 N = color I = 16;
	SU  T = 9 C = 94 N = color I = 16;
	SU  T = 10 C = 94 N = color I = 16;
	SU  T = 11 C = 94 N = color I = 4;
	SU  T = 12 C = 94 N = color I = 16;
	SU  T = 13 C = 94 N = color I = 16;
	SU  T = 14 C = 94 N = color I = 16;
	SU  T = 15 C = 94 N = color I = 16;
	SU  T = 16 C = 94 N = color I = 16;
	SU  T = 17 C = 94 N = color I = 16;
	SU  T = 18 C = 94 N = color I = 16;
	SU  T = 19 C = 94 N = color I = 16;
	SU  T = 20 C = 94 N = color I = 16;
	SU  T = 21 C = 94 N = color I = 16;
	SU  T = 22 C = 94 N = color I = 16;
	SU  T = 23 C = 94 N = color I = 16;
	SU  T = 24 C = 94 N = color I = 16;
	SU  T = 25 C = 94 N = color I = 16;
	SU  T = 26 C = 94 N = color I = 16;
	SU  T = 27 C = 94 N = color I = 16;
	SU  T = 28 C = 94 N = color I = 16;
	SU  T = 29 C = 94 N = color I = 16;
	SU  T = 30 C = 94 N = color I = 16;
	SU  T = 31 C = 94 N = color I = 16;
	SU  T = 32 C = 94 N = color I = 16;
	SU  T = 33 C = 94 N = color I = 16;
	SU  T = 34 C = 94 N = color I = 16;
	SU  T = 35 C = 94 N = color I = 16;
	SU  T = 36 C = 94 N = color I = 16;
	SU  T = 37 C = 94 N = color I = 16;
	SU  T = 38 C = 94 N = color I = 16;
	SU  T = 39 C = 94 N = color I = 16;
	SU  T = 41 C = 94 N = color I = 16;
	SU  T = 42 C = 94 N = color I = 16;
	SU  T = 43 C = 94 N = color I = 16;
	SU  T = 44 C = 94 N = color I = 16;
	SU  T = 45 C = 94 N = color I = 16;
	SU  T = 46 C = 94 N = color I = 16;
	SU  T = 47 C = 94 N = color I = 16;
	SU  T = 48 C = 94 N = color I = 16;
	SU  T = 49 C = 94 N = color I = 16;
	SU  T = 50 C = 94 N = color I = 16;
	SU  T = 51 C = 94 N = color I = 16;
	SU  T = 52 C = 94 N = color I = 16;
	SU  T = 53 C = 94 N = color I = 16;
	SU  T = 54 C = 94 N = color I = 16;
	SU  T = 55 C = 94 N = color I = 16;
	SU  T = 56 C = 94 N = color I = 16;
	SU  T = 57 C = 94 N = color I = 16;
	SU  T = 58 C = 94 N = color I = 16;
	SU  T = 59 C = 94 N = color I = 4;
	SU  T = 60 C = 94 N = color I = 16;
	SU  T = 62 C = 94 N = color I = 16;
	SU  T = 64 C = 94 N = color I = 4;
	SU  T = 65 C = 94 N = color I = 16;
	SU  T = 66 C = 94 N = color I = 16;
	SU  T = 67 C = 94 N = color I = 4;
	SU  T = 68 C = 94 N = color I = 16;
	SU  T = 69 C = 94 N = color I = 16;
	SU  T = 70 C = 94 N = color I = 16;
	SU  T = 74 C = 94 N = color I = 16;
	SU  T = 75 C = 94 N = color I = 16;
	SU  T = 77 C = 94 N = color I = 4;
	SU  T = 78 C = 94 N = color I = 16;
	SU  T = 79 C = 94 N = color I = 4;
	SU  T = 80 C = 94 N = color I = 16;
	SU  T = 81 C = 94 N = color I = 16;
	SU  T = 91 C = 94 N = color I = 16;
	SU  T = 92 C = 94 N = color I = 16;
	SU  T = 95 C = 94 N = color I = 16;

	SU  C = 95 N = color I = 16;
	SU  T = 1 C = 95 N = color I = 16;
	SU  T = 2 C = 95 N = color I = 16;
	SU  T = 3 C = 95 N = color I = 16;
	SU  T = 4 C = 95 N = color I = 16;
	SU  T = 5 C = 95 N = color I = 16;
	SU  T = 6 C = 95 N = color I = 16;
	SU  T = 7 C = 95 N = color I = 16;
	SU  T = 8 C = 95 N = color I = 16;
	SU  T = 9 C = 95 N = color I = 16;
	SU  T = 10 C = 95 N = color I = 16;
	SU  T = 11 C = 95 N = color I = 4;
	SU  T = 12 C = 95 N = color I = 16;
	SU  T = 13 C = 95 N = color I = 16;
	SU  T = 14 C = 95 N = color I = 16;
	SU  T = 15 C = 95 N = color I = 16;
	SU  T = 16 C = 95 N = color I = 16;
	SU  T = 17 C = 95 N = color I = 16;
	SU  T = 18 C = 95 N = color I = 16;
	SU  T = 19 C = 95 N = color I = 16;
	SU  T = 20 C = 95 N = color I = 16;
	SU  T = 21 C = 95 N = color I = 16;
	SU  T = 22 C = 95 N = color I = 16;
	SU  T = 23 C = 95 N = color I = 16;
	SU  T = 24 C = 95 N = color I = 16;
	SU  T = 25 C = 95 N = color I = 16;
	SU  T = 26 C = 95 N = color I = 16;
	SU  T = 27 C = 95 N = color I = 16;
	SU  T = 28 C = 95 N = color I = 16;
	SU  T = 29 C = 95 N = color I = 16;
	SU  T = 30 C = 95 N = color I = 16;
	SU  T = 31 C = 95 N = color I = 16;
	SU  T = 32 C = 95 N = color I = 16;
	SU  T = 33 C = 95 N = color I = 16;
	SU  T = 34 C = 95 N = color I = 16;
	SU  T = 35 C = 95 N = color I = 16;
	SU  T = 36 C = 95 N = color I = 16;
	SU  T = 37 C = 95 N = color I = 16;
	SU  T = 38 C = 95 N = color I = 16;
	SU  T = 39 C = 95 N = color I = 16;
	SU  T = 41 C = 95 N = color I = 16;
	SU  T = 42 C = 95 N = color I = 16;
	SU  T = 43 C = 95 N = color I = 16;
	SU  T = 44 C = 95 N = color I = 16;
	SU  T = 45 C = 95 N = color I = 16;
	SU  T = 46 C = 95 N = color I = 16;
	SU  T = 47 C = 95 N = color I = 16;
	SU  T = 48 C = 95 N = color I = 16;
	SU  T = 49 C = 95 N = color I = 16;
	SU  T = 50 C = 95 N = color I = 16;
	SU  T = 51 C = 95 N = color I = 16;
	SU  T = 52 C = 95 N = color I = 16;
	SU  T = 53 C = 95 N = color I = 16;
	SU  T = 54 C = 95 N = color I = 16;
	SU  T = 55 C = 95 N = color I = 16;
	SU  T = 56 C = 95 N = color I = 16;
	SU  T = 57 C = 95 N = color I = 16;
	SU  T = 58 C = 95 N = color I = 16;
	SU  T = 59 C = 95 N = color I = 4;
	SU  T = 60 C = 95 N = color I = 16;
	SU  T = 62 C = 95 N = color I = 16;
	SU  T = 64 C = 95 N = color I = 4;
	SU  T = 65 C = 95 N = color I = 16;
	SU  T = 66 C = 95 N = color I = 16;
	SU  T = 67 C = 95 N = color I = 4;
	SU  T = 68 C = 95 N = color I = 16;
	SU  T = 69 C = 95 N = color I = 16;
	SU  T = 70 C = 95 N = color I = 16;
	SU  T = 74 C = 95 N = color I = 16;
	SU  T = 75 C = 95 N = color I = 16;
	SU  T = 77 C = 95 N = color I = 4;
	SU  T = 78 C = 95 N = color I = 16;
	SU  T = 79 C = 95 N = color I = 4;
	SU  T = 80 C = 95 N = color I = 16;
	SU  T = 81 C = 95 N = color I = 16;
	SU  T = 91 C = 95 N = color I = 16;
	SU  T = 92 C = 95 N = color I = 16;
	SU  T = 95 C = 95 N = color I = 16;

	SU  C = 96 N = color I = 16;
	SU  T = 1 C = 96 N = color I = 16;
	SU  T = 2 C = 96 N = color I = 16;
	SU  T = 3 C = 96 N = color I = 16;
	SU  T = 4 C = 96 N = color I = 16;
	SU  T = 5 C = 96 N = color I = 16;
	SU  T = 6 C = 96 N = color I = 16;
	SU  T = 7 C = 96 N = color I = 16;
	SU  T = 8 C = 96 N = color I = 16;
	SU  T = 9 C = 96 N = color I = 16;
	SU  T = 10 C = 96 N = color I = 16;
	SU  T = 11 C = 96 N = color I = 4;
	SU  T = 12 C = 96 N = color I = 16;
	SU  T = 13 C = 96 N = color I = 16;
	SU  T = 14 C = 96 N = color I = 16;
	SU  T = 15 C = 96 N = color I = 16;
	SU  T = 16 C = 96 N = color I = 16;
	SU  T = 17 C = 96 N = color I = 16;
	SU  T = 18 C = 96 N = color I = 16;
	SU  T = 19 C = 96 N = color I = 16;
	SU  T = 20 C = 96 N = color I = 16;
	SU  T = 21 C = 96 N = color I = 16;
	SU  T = 22 C = 96 N = color I = 16;
	SU  T = 23 C = 96 N = color I = 16;
	SU  T = 24 C = 96 N = color I = 16;
	SU  T = 25 C = 96 N = color I = 16;
	SU  T = 26 C = 96 N = color I = 16;
	SU  T = 27 C = 96 N = color I = 16;
	SU  T = 28 C = 96 N = color I = 16;
	SU  T = 29 C = 96 N = color I = 16;
	SU  T = 30 C = 96 N = color I = 16;
	SU  T = 31 C = 96 N = color I = 16;
	SU  T = 32 C = 96 N = color I = 16;
	SU  T = 33 C = 96 N = color I = 16;
	SU  T = 34 C = 96 N = color I = 16;
	SU  T = 35 C = 96 N = color I = 16;
	SU  T = 36 C = 96 N = color I = 16;
	SU  T = 37 C = 96 N = color I = 16;
	SU  T = 38 C = 96 N = color I = 16;
	SU  T = 39 C = 96 N = color I = 16;
	SU  T = 41 C = 96 N = color I = 16;
	SU  T = 42 C = 96 N = color I = 16;
	SU  T = 43 C = 96 N = color I = 16;
	SU  T = 44 C = 96 N = color I = 16;
	SU  T = 45 C = 96 N = color I = 16;
	SU  T = 46 C = 96 N = color I = 16;
	SU  T = 47 C = 96 N = color I = 16;
	SU  T = 48 C = 96 N = color I = 16;
	SU  T = 49 C = 96 N = color I = 16;
	SU  T = 50 C = 96 N = color I = 16;
	SU  T = 51 C = 96 N = color I = 16;
	SU  T = 52 C = 96 N = color I = 16;
	SU  T = 53 C = 96 N = color I = 16;
	SU  T = 54 C = 96 N = color I = 16;
	SU  T = 55 C = 96 N = color I = 16;
	SU  T = 56 C = 96 N = color I = 16;
	SU  T = 57 C = 96 N = color I = 16;
	SU  T = 58 C = 96 N = color I = 16;
	SU  T = 59 C = 96 N = color I = 4;
	SU  T = 60 C = 96 N = color I = 16;
	SU  T = 62 C = 96 N = color I = 16;
	SU  T = 64 C = 96 N = color I = 4;
	SU  T = 65 C = 96 N = color I = 16;
	SU  T = 66 C = 96 N = color I = 16;
	SU  T = 67 C = 96 N = color I = 4;
	SU  T = 68 C = 96 N = color I = 16;
	SU  T = 69 C = 96 N = color I = 16;
	SU  T = 70 C = 96 N = color I = 16;
	SU  T = 74 C = 96 N = color I = 16;
	SU  T = 75 C = 96 N = color I = 16;
	SU  T = 77 C = 96 N = color I = 4;
	SU  T = 78 C = 96 N = color I = 16;
	SU  T = 79 C = 96 N = color I = 4;
	SU  T = 80 C = 96 N = color I = 16;
	SU  T = 81 C = 96 N = color I = 16;
	SU  T = 91 C = 96 N = color I = 16;
	SU  T = 92 C = 96 N = color I = 16;
	SU  T = 95 C = 96 N = color I = 16;

	SU  T = 11 C = 97 N = color I = 4;
	SU  T = 59 C = 97 N = color I = 4;
	SU  T = 64 C = 97 N = color I = 4;
	SU  T = 67 C = 97 N = color I = 4;
	SU  T = 77 C = 97 N = color I = 4;
	SU  T = 79 C = 97 N = color I = 4;

	SU  T = 11 C = 98 N = color I = 4;
	SU  T = 59 C = 98 N = color I = 4;
	SU  T = 64 C = 98 N = color I = 4;
	SU  T = 67 C = 98 N = color I = 4;
	SU  T = 77 C = 98 N = color I = 4;
	SU  T = 79 C = 98 N = color I = 4;

	SU  C = 99 N = color I = 16;
	SU  T = 1 C = 99 N = color I = 16;
	SU  T = 2 C = 99 N = color I = 16;
	SU  T = 3 C = 99 N = color I = 16;
	SU  T = 4 C = 99 N = color I = 16;
	SU  T = 5 C = 99 N = color I = 16;
	SU  T = 6 C = 99 N = color I = 16;
	SU  T = 7 C = 99 N = color I = 16;
	SU  T = 8 C = 99 N = color I = 16;
	SU  T = 9 C = 99 N = color I = 16;
	SU  T = 10 C = 99 N = color I = 16;
	SU  T = 11 C = 99 N = color I = 16;
	SU  T = 12 C = 99 N = color I = 16;
	SU  T = 13 C = 99 N = color I = 16;
	SU  T = 14 C = 99 N = color I = 16;
	SU  T = 15 C = 99 N = color I = 16;
	SU  T = 16 C = 99 N = color I = 16;
	SU  T = 17 C = 99 N = color I = 16;
	SU  T = 18 C = 99 N = color I = 16;
	SU  T = 19 C = 99 N = color I = 16;
	SU  T = 20 C = 99 N = color I = 16;
	SU  T = 21 C = 99 N = color I = 16;
	SU  T = 22 C = 99 N = color I = 16;
	SU  T = 23 C = 99 N = color I = 16;
	SU  T = 24 C = 99 N = color I = 16;
	SU  T = 25 C = 99 N = color I = 16;
	SU  T = 26 C = 99 N = color I = 16;
	SU  T = 27 C = 99 N = color I = 16;
	SU  T = 28 C = 99 N = color I = 16;
	SU  T = 29 C = 99 N = color I = 16;
	SU  T = 30 C = 99 N = color I = 16;
	SU  T = 31 C = 99 N = color I = 16;
	SU  T = 32 C = 99 N = color I = 16;
	SU  T = 33 C = 99 N = color I = 16;
	SU  T = 34 C = 99 N = color I = 16;
	SU  T = 35 C = 99 N = color I = 16;
	SU  T = 36 C = 99 N = color I = 16;
	SU  T = 37 C = 99 N = color I = 16;
	SU  T = 38 C = 99 N = color I = 16;
	SU  T = 39 C = 99 N = color I = 16;
	SU  T = 40 C = 99 N = color I = 16;
	SU  T = 41 C = 99 N = color I = 16;
	SU  T = 42 C = 99 N = color I = 16;
	SU  T = 43 C = 99 N = color I = 16;
	SU  T = 44 C = 99 N = color I = 16;
	SU  T = 45 C = 99 N = color I = 16;
	SU  T = 46 C = 99 N = color I = 16;
	SU  T = 47 C = 99 N = color I = 16;
	SU  T = 48 C = 99 N = color I = 16;
	SU  T = 49 C = 99 N = color I = 16;
	SU  T = 50 C = 99 N = color I = 16;
	SU  T = 51 C = 99 N = color I = 16;
	SU  T = 52 C = 99 N = color I = 16;
	SU  T = 53 C = 99 N = color I = 16;
	SU  T = 54 C = 99 N = color I = 16;
	SU  T = 55 C = 99 N = color I = 16;
	SU  T = 56 C = 99 N = color I = 16;
	SU  T = 57 C = 99 N = color I = 16;
	SU  T = 58 C = 99 N = color I = 16;
	SU  T = 59 C = 99 N = color I = 16;
	SU  T = 60 C = 99 N = color I = 16;
	SU  T = 62 C = 99 N = color I = 16;
	SU  T = 63 C = 99 N = color I = 16;
	SU  T = 64 C = 99 N = color I = 16;
	SU  T = 65 C = 99 N = color I = 16;
	SU  T = 66 C = 99 N = color I = 16;
	SU  T = 67 C = 99 N = color I = 16;
	SU  T = 68 C = 99 N = color I = 16;
	SU  T = 69 C = 99 N = color I = 16;
	SU  T = 70 C = 99 N = color I = 16;
	SU  T = 72 C = 99 N = color I = 16;
	SU  T = 74 C = 99 N = color I = 16;
	SU  T = 75 C = 99 N = color I = 16;
	SU  T = 77 C = 99 N = color I = 16;
	SU  T = 78 C = 99 N = color I = 16;
	SU  T = 79 C = 99 N = color I = 16;
	SU  T = 80 C = 99 N = color I = 16;
	SU  T = 81 C = 99 N = color I = 16;
	SU  T = 82 C = 99 N = color I = 16;
	SU  T = 85 C = 99 N = color I = 16;
	SU  T = 87 C = 99 N = color I = 16;
	SU  T = 88 C = 99 N = color I = 16;
	SU  T = 90 C = 99 N = color I = 16;
	SU  T = 91 C = 99 N = color I = 16;
	SU  T = 92 C = 99 N = color I = 16;
	SU  T = 93 C = 99 N = color I = 16;
	SU  T = 95 C = 99 N = color I = 16;
	SU  T = 97 C = 99 N = color I = 16;
	SU  T = 98 C = 99 N = color I = 16;
	SU  T = 99 C = 99 N = color I = 16;
	SU  T = 100 C = 99 N = color I = 16;
	SU  T = 101 C = 99 N = color I = 16;

	SU  C = 100 N = color I = 16;
	SU  T = 1 C = 100 N = color I = 16;
	SU  T = 2 C = 100 N = color I = 16;
	SU  T = 3 C = 100 N = color I = 16;
	SU  T = 4 C = 100 N = color I = 16;
	SU  T = 5 C = 100 N = color I = 16;
	SU  T = 6 C = 100 N = color I = 16;
	SU  T = 7 C = 100 N = color I = 16;
	SU  T = 8 C = 100 N = color I = 16;
	SU  T = 9 C = 100 N = color I = 16;
	SU  T = 10 C = 100 N = color I = 16;
	SU  T = 11 C = 100 N = color I = 16;
	SU  T = 12 C = 100 N = color I = 16;
	SU  T = 13 C = 100 N = color I = 16;
	SU  T = 14 C = 100 N = color I = 16;
	SU  T = 15 C = 100 N = color I = 16;
	SU  T = 16 C = 100 N = color I = 16;
	SU  T = 17 C = 100 N = color I = 16;
	SU  T = 18 C = 100 N = color I = 16;
	SU  T = 19 C = 100 N = color I = 16;
	SU  T = 20 C = 100 N = color I = 16;
	SU  T = 21 C = 100 N = color I = 16;
	SU  T = 22 C = 100 N = color I = 16;
	SU  T = 23 C = 100 N = color I = 16;
	SU  T = 24 C = 100 N = color I = 16;
	SU  T = 25 C = 100 N = color I = 16;
	SU  T = 26 C = 100 N = color I = 16;
	SU  T = 27 C = 100 N = color I = 16;
	SU  T = 28 C = 100 N = color I = 16;
	SU  T = 29 C = 100 N = color I = 16;
	SU  T = 30 C = 100 N = color I = 16;
	SU  T = 31 C = 100 N = color I = 16;
	SU  T = 32 C = 100 N = color I = 16;
	SU  T = 33 C = 100 N = color I = 16;
	SU  T = 34 C = 100 N = color I = 16;
	SU  T = 35 C = 100 N = color I = 16;
	SU  T = 36 C = 100 N = color I = 16;
	SU  T = 37 C = 100 N = color I = 16;
	SU  T = 38 C = 100 N = color I = 16;
	SU  T = 39 C = 100 N = color I = 16;
	SU  T = 40 C = 100 N = color I = 16;
	SU  T = 41 C = 100 N = color I = 16;
	SU  T = 42 C = 100 N = color I = 16;
	SU  T = 43 C = 100 N = color I = 16;
	SU  T = 44 C = 100 N = color I = 16;
	SU  T = 45 C = 100 N = color I = 16;
	SU  T = 46 C = 100 N = color I = 16;
	SU  T = 47 C = 100 N = color I = 16;
	SU  T = 48 C = 100 N = color I = 16;
	SU  T = 49 C = 100 N = color I = 16;
	SU  T = 50 C = 100 N = color I = 16;
	SU  T = 51 C = 100 N = color I = 16;
	SU  T = 52 C = 100 N = color I = 16;
	SU  T = 53 C = 100 N = color I = 16;
	SU  T = 54 C = 100 N = color I = 16;
	SU  T = 55 C = 100 N = color I = 16;
	SU  T = 56 C = 100 N = color I = 16;
	SU  T = 57 C = 100 N = color I = 16;
	SU  T = 58 C = 100 N = color I = 16;
	SU  T = 59 C = 100 N = color I = 16;
	SU  T = 60 C = 100 N = color I = 16;
	SU  T = 62 C = 100 N = color I = 16;
	SU  T = 63 C = 100 N = color I = 16;
	SU  T = 64 C = 100 N = color I = 16;
	SU  T = 65 C = 100 N = color I = 16;
	SU  T = 66 C = 100 N = color I = 16;
	SU  T = 67 C = 100 N = color I = 16;
	SU  T = 68 C = 100 N = color I = 16;
	SU  T = 69 C = 100 N = color I = 16;
	SU  T = 70 C = 100 N = color I = 16;
	SU  T = 72 C = 100 N = color I = 16;
	SU  T = 74 C = 100 N = color I = 16;
	SU  T = 75 C = 100 N = color I = 16;
	SU  T = 77 C = 100 N = color I = 16;
	SU  T = 78 C = 100 N = color I = 16;
	SU  T = 79 C = 100 N = color I = 16;
	SU  T = 80 C = 100 N = color I = 16;
	SU  T = 81 C = 100 N = color I = 16;
	SU  T = 82 C = 100 N = color I = 16;
	SU  T = 85 C = 100 N = color I = 16;
	SU  T = 87 C = 100 N = color I = 16;
	SU  T = 88 C = 100 N = color I = 16;
	SU  T = 90 C = 100 N = color I = 16;
	SU  T = 91 C = 100 N = color I = 16;
	SU  T = 92 C = 100 N = color I = 16;
	SU  T = 93 C = 100 N = color I = 16;
	SU  T = 95 C = 100 N = color I = 16;
	SU  T = 97 C = 100 N = color I = 16;
	SU  T = 98 C = 100 N = color I = 16;
	SU  T = 99 C = 100 N = color I = 16;
	SU  T = 100 C = 100 N = color I = 16;
	SU  T = 101 C = 100 N = color I = 16;

	SU  C = 101 N = color I = 16;
	SU  T = 1 C = 101 N = color I = 16;
	SU  T = 2 C = 101 N = color I = 16;
	SU  T = 3 C = 101 N = color I = 16;
	SU  T = 4 C = 101 N = color I = 16;
	SU  T = 5 C = 101 N = color I = 16;
	SU  T = 6 C = 101 N = color I = 16;
	SU  T = 7 C = 101 N = color I = 16;
	SU  T = 8 C = 101 N = color I = 16;
	SU  T = 9 C = 101 N = color I = 16;
	SU  T = 10 C = 101 N = color I = 16;
	SU  T = 11 C = 101 N = color I = 16;
	SU  T = 12 C = 101 N = color I = 16;
	SU  T = 13 C = 101 N = color I = 16;
	SU  T = 14 C = 101 N = color I = 16;
	SU  T = 15 C = 101 N = color I = 16;
	SU  T = 16 C = 101 N = color I = 16;
	SU  T = 17 C = 101 N = color I = 16;
	SU  T = 18 C = 101 N = color I = 16;
	SU  T = 19 C = 101 N = color I = 16;
	SU  T = 20 C = 101 N = color I = 16;
	SU  T = 21 C = 101 N = color I = 16;
	SU  T = 22 C = 101 N = color I = 16;
	SU  T = 23 C = 101 N = color I = 16;
	SU  T = 24 C = 101 N = color I = 16;
	SU  T = 25 C = 101 N = color I = 16;
	SU  T = 26 C = 101 N = color I = 16;
	SU  T = 27 C = 101 N = color I = 16;
	SU  T = 28 C = 101 N = color I = 16;
	SU  T = 29 C = 101 N = color I = 16;
	SU  T = 30 C = 101 N = color I = 16;
	SU  T = 31 C = 101 N = color I = 16;
	SU  T = 32 C = 101 N = color I = 16;
	SU  T = 33 C = 101 N = color I = 16;
	SU  T = 34 C = 101 N = color I = 16;
	SU  T = 35 C = 101 N = color I = 16;
	SU  T = 36 C = 101 N = color I = 16;
	SU  T = 37 C = 101 N = color I = 16;
	SU  T = 38 C = 101 N = color I = 16;
	SU  T = 39 C = 101 N = color I = 16;
	SU  T = 40 C = 101 N = color I = 16;
	SU  T = 41 C = 101 N = color I = 16;
	SU  T = 42 C = 101 N = color I = 16;
	SU  T = 43 C = 101 N = color I = 16;
	SU  T = 44 C = 101 N = color I = 16;
	SU  T = 45 C = 101 N = color I = 16;
	SU  T = 46 C = 101 N = color I = 16;
	SU  T = 47 C = 101 N = color I = 16;
	SU  T = 48 C = 101 N = color I = 16;
	SU  T = 49 C = 101 N = color I = 16;
	SU  T = 50 C = 101 N = color I = 16;
	SU  T = 51 C = 101 N = color I = 16;
	SU  T = 52 C = 101 N = color I = 16;
	SU  T = 53 C = 101 N = color I = 16;
	SU  T = 54 C = 101 N = color I = 16;
	SU  T = 55 C = 101 N = color I = 16;
	SU  T = 56 C = 101 N = color I = 16;
	SU  T = 57 C = 101 N = color I = 16;
	SU  T = 58 C = 101 N = color I = 16;
	SU  T = 59 C = 101 N = color I = 16;
	SU  T = 60 C = 101 N = color I = 16;
	SU  T = 62 C = 101 N = color I = 16;
	SU  T = 63 C = 101 N = color I = 16;
	SU  T = 64 C = 101 N = color I = 16;
	SU  T = 65 C = 101 N = color I = 16;
	SU  T = 66 C = 101 N = color I = 16;
	SU  T = 67 C = 101 N = color I = 16;
	SU  T = 68 C = 101 N = color I = 16;
	SU  T = 69 C = 101 N = color I = 16;
	SU  T = 70 C = 101 N = color I = 16;
	SU  T = 72 C = 101 N = color I = 16;
	SU  T = 74 C = 101 N = color I = 16;
	SU  T = 75 C = 101 N = color I = 16;
	SU  T = 77 C = 101 N = color I = 16;
	SU  T = 78 C = 101 N = color I = 16;
	SU  T = 79 C = 101 N = color I = 16;
	SU  T = 80 C = 101 N = color I = 16;
	SU  T = 81 C = 101 N = color I = 16;
	SU  T = 82 C = 101 N = color I = 16;
	SU  T = 85 C = 101 N = color I = 16;
	SU  T = 87 C = 101 N = color I = 16;
	SU  T = 88 C = 101 N = color I = 16;
	SU  T = 90 C = 101 N = color I = 16;
	SU  T = 91 C = 101 N = color I = 16;
	SU  T = 92 C = 101 N = color I = 16;
	SU  T = 93 C = 101 N = color I = 16;
	SU  T = 95 C = 101 N = color I = 16;
	SU  T = 97 C = 101 N = color I = 16;
	SU  T = 98 C = 101 N = color I = 16;
	SU  T = 99 C = 101 N = color I = 16;
	SU  T = 100 C = 101 N = color I = 16;
	SU  T = 101 C = 101 N = color I = 16;

	SU  T = 11 C = 102 N = color I = 4;
	SU  T = 59 C = 102 N = color I = 4;
	SU  T = 64 C = 102 N = color I = 4;
	SU  T = 67 C = 102 N = color I = 4;
	SU  T = 77 C = 102 N = color I = 4;
	SU  T = 79 C = 102 N = color I = 4;

	SU  T = 11 C = 103 N = color I = 4;
	SU  T = 59 C = 103 N = color I = 4;
	SU  T = 64 C = 103 N = color I = 4;
	SU  T = 67 C = 103 N = color I = 4;
	SU  T = 77 C = 103 N = color I = 4;
	SU  T = 79 C = 103 N = color I = 4;

	TEXT   CHARACTER = 104 TEXT = 'I might include another character here, over 50% pteranodon, 17083, ctenochasmatids';
	SU  T = 11 C = 104 N = color I = 4;
	SU  T = 59 C = 104 N = color I = 4;
	SU  T = 64 C = 104 N = color I = 4;
	SU  T = 67 C = 104 N = color I = 4;
	SU  T = 77 C = 104 N = color I = 4;
	SU  T = 79 C = 104 N = color I = 4;

	SU  T = 11 C = 105 N = color I = 4;
	SU  T = 59 C = 105 N = color I = 4;
	SU  T = 64 C = 105 N = color I = 4;
	SU  T = 67 C = 105 N = color I = 4;
	SU  T = 77 C = 105 N = color I = 4;
	SU  T = 79 C = 105 N = color I = 4;

	SU  C = 107 N = color I = 16;
	SU  T = 1 C = 107 N = color I = 16;
	SU  T = 2 C = 107 N = color I = 16;
	SU  T = 3 C = 107 N = color I = 16;
	SU  T = 4 C = 107 N = color I = 16;
	SU  T = 5 C = 107 N = color I = 16;
	SU  T = 6 C = 107 N = color I = 16;
	SU  T = 7 C = 107 N = color I = 16;
	SU  T = 8 C = 107 N = color I = 16;
	SU  T = 9 C = 107 N = color I = 16;
	SU  T = 10 C = 107 N = color I = 16;
	SU  T = 11 C = 107 N = color I = 16;
	SU  T = 12 C = 107 N = color I = 16;
	SU  T = 13 C = 107 N = color I = 16;
	SU  T = 14 C = 107 N = color I = 16;
	SU  T = 15 C = 107 N = color I = 16;
	SU  T = 16 C = 107 N = color I = 16;
	SU  T = 17 C = 107 N = color I = 16;
	SU  T = 18 C = 107 N = color I = 16;
	SU  T = 19 C = 107 N = color I = 16;
	SU  T = 20 C = 107 N = color I = 16;
	SU  T = 21 C = 107 N = color I = 16;
	SU  T = 22 C = 107 N = color I = 16;
	SU  T = 23 C = 107 N = color I = 16;
	SU  T = 24 C = 107 N = color I = 16;
	SU  T = 25 C = 107 N = color I = 16;
	SU  T = 26 C = 107 N = color I = 16;
	SU  T = 27 C = 107 N = color I = 16;
	SU  T = 28 C = 107 N = color I = 16;
	SU  T = 29 C = 107 N = color I = 16;
	SU  T = 30 C = 107 N = color I = 16;
	SU  T = 31 C = 107 N = color I = 16;
	SU  T = 32 C = 107 N = color I = 16;
	SU  T = 33 C = 107 N = color I = 16;
	SU  T = 34 C = 107 N = color I = 16;
	SU  T = 35 C = 107 N = color I = 16;
	SU  T = 36 C = 107 N = color I = 16;
	SU  T = 37 C = 107 N = color I = 16;
	SU  T = 38 C = 107 N = color I = 16;
	SU  T = 39 C = 107 N = color I = 16;
	SU  T = 40 C = 107 N = color I = 16;
	SU  T = 41 C = 107 N = color I = 16;
	SU  T = 42 C = 107 N = color I = 16;
	SU  T = 43 C = 107 N = color I = 16;
	SU  T = 44 C = 107 N = color I = 16;
	SU  T = 45 C = 107 N = color I = 16;
	SU  T = 46 C = 107 N = color I = 16;
	SU  T = 47 C = 107 N = color I = 16;
	SU  T = 48 C = 107 N = color I = 16;
	SU  T = 49 C = 107 N = color I = 16;
	SU  T = 50 C = 107 N = color I = 16;
	SU  T = 51 C = 107 N = color I = 16;
	SU  T = 52 C = 107 N = color I = 16;
	SU  T = 53 C = 107 N = color I = 16;
	SU  T = 54 C = 107 N = color I = 16;
	SU  T = 55 C = 107 N = color I = 16;
	SU  T = 56 C = 107 N = color I = 16;
	SU  T = 57 C = 107 N = color I = 16;
	SU  T = 58 C = 107 N = color I = 16;
	SU  T = 59 C = 107 N = color I = 16;
	SU  T = 60 C = 107 N = color I = 16;
	SU  T = 62 C = 107 N = color I = 16;
	SU  T = 63 C = 107 N = color I = 16;
	SU  T = 64 C = 107 N = color I = 16;
	SU  T = 65 C = 107 N = color I = 16;
	SU  T = 66 C = 107 N = color I = 16;
	SU  T = 67 C = 107 N = color I = 16;
	SU  T = 68 C = 107 N = color I = 16;
	SU  T = 69 C = 107 N = color I = 16;
	SU  T = 70 C = 107 N = color I = 16;
	SU  T = 72 C = 107 N = color I = 16;
	SU  T = 74 C = 107 N = color I = 16;
	SU  T = 75 C = 107 N = color I = 16;
	SU  T = 77 C = 107 N = color I = 16;
	SU  T = 78 C = 107 N = color I = 16;
	SU  T = 79 C = 107 N = color I = 16;
	SU  T = 80 C = 107 N = color I = 16;
	SU  T = 81 C = 107 N = color I = 16;
	SU  T = 82 C = 107 N = color I = 16;
	SU  T = 85 C = 107 N = color I = 16;
	SU  T = 87 C = 107 N = color I = 16;
	SU  T = 88 C = 107 N = color I = 16;
	SU  T = 90 C = 107 N = color I = 16;
	SU  T = 91 C = 107 N = color I = 16;
	SU  T = 92 C = 107 N = color I = 16;
	SU  T = 93 C = 107 N = color I = 16;
	SU  T = 95 C = 107 N = color I = 16;
	SU  T = 97 C = 107 N = color I = 16;
	SU  T = 98 C = 107 N = color I = 16;
	SU  T = 99 C = 107 N = color I = 16;
	SU  T = 100 C = 107 N = color I = 16;
	SU  T = 101 C = 107 N = color I = 16;

	SU  C = 108 N = color I = 16;
	SU  T = 1 C = 108 N = color I = 16;
	SU  T = 2 C = 108 N = color I = 16;
	SU  T = 3 C = 108 N = color I = 16;
	SU  T = 4 C = 108 N = color I = 16;
	SU  T = 5 C = 108 N = color I = 16;
	SU  T = 6 C = 108 N = color I = 16;
	SU  T = 7 C = 108 N = color I = 16;
	SU  T = 8 C = 108 N = color I = 16;
	SU  T = 9 C = 108 N = color I = 16;
	SU  T = 10 C = 108 N = color I = 16;
	SU  T = 11 C = 108 N = color I = 16;
	SU  T = 12 C = 108 N = color I = 16;
	SU  T = 13 C = 108 N = color I = 16;
	SU  T = 14 C = 108 N = color I = 16;
	SU  T = 15 C = 108 N = color I = 16;
	SU  T = 16 C = 108 N = color I = 16;
	SU  T = 17 C = 108 N = color I = 16;
	SU  T = 18 C = 108 N = color I = 16;
	SU  T = 19 C = 108 N = color I = 16;
	SU  T = 20 C = 108 N = color I = 16;
	SU  T = 21 C = 108 N = color I = 16;
	SU  T = 22 C = 108 N = color I = 16;
	SU  T = 23 C = 108 N = color I = 16;
	SU  T = 24 C = 108 N = color I = 16;
	SU  T = 25 C = 108 N = color I = 16;
	SU  T = 26 C = 108 N = color I = 16;
	SU  T = 27 C = 108 N = color I = 16;
	SU  T = 28 C = 108 N = color I = 16;
	SU  T = 29 C = 108 N = color I = 16;
	SU  T = 30 C = 108 N = color I = 16;
	SU  T = 31 C = 108 N = color I = 16;
	SU  T = 32 C = 108 N = color I = 16;
	SU  T = 33 C = 108 N = color I = 16;
	SU  T = 34 C = 108 N = color I = 16;
	SU  T = 35 C = 108 N = color I = 16;
	SU  T = 36 C = 108 N = color I = 16;
	SU  T = 37 C = 108 N = color I = 16;
	SU  T = 38 C = 108 N = color I = 16;
	SU  T = 39 C = 108 N = color I = 16;
	SU  T = 40 C = 108 N = color I = 16;
	SU  T = 41 C = 108 N = color I = 16;
	SU  T = 42 C = 108 N = color I = 16;
	SU  T = 43 C = 108 N = color I = 16;
	SU  T = 44 C = 108 N = color I = 16;
	SU  T = 45 C = 108 N = color I = 16;
	SU  T = 46 C = 108 N = color I = 16;
	SU  T = 47 C = 108 N = color I = 16;
	SU  T = 48 C = 108 N = color I = 16;
	SU  T = 49 C = 108 N = color I = 16;
	SU  T = 50 C = 108 N = color I = 16;
	SU  T = 51 C = 108 N = color I = 16;
	SU  T = 52 C = 108 N = color I = 16;
	SU  T = 53 C = 108 N = color I = 16;
	SU  T = 54 C = 108 N = color I = 16;
	SU  T = 55 C = 108 N = color I = 16;
	SU  T = 56 C = 108 N = color I = 16;
	SU  T = 57 C = 108 N = color I = 16;
	SU  T = 58 C = 108 N = color I = 16;
	SU  T = 59 C = 108 N = color I = 16;
	SU  T = 60 C = 108 N = color I = 16;
	SU  T = 62 C = 108 N = color I = 16;
	SU  T = 63 C = 108 N = color I = 16;
	SU  T = 64 C = 108 N = color I = 16;
	SU  T = 65 C = 108 N = color I = 16;
	SU  T = 66 C = 108 N = color I = 16;
	SU  T = 67 C = 108 N = color I = 16;
	SU  T = 68 C = 108 N = color I = 16;
	SU  T = 69 C = 108 N = color I = 16;
	SU  T = 70 C = 108 N = color I = 16;
	SU  T = 72 C = 108 N = color I = 16;
	SU  T = 74 C = 108 N = color I = 16;
	SU  T = 75 C = 108 N = color I = 16;
	SU  T = 77 C = 108 N = color I = 16;
	SU  T = 78 C = 108 N = color I = 16;
	SU  T = 79 C = 108 N = color I = 16;
	SU  T = 80 C = 108 N = color I = 16;
	SU  T = 81 C = 108 N = color I = 16;
	SU  T = 82 C = 108 N = color I = 16;
	SU  T = 85 C = 108 N = color I = 16;
	SU  T = 87 C = 108 N = color I = 16;
	SU  T = 88 C = 108 N = color I = 16;
	SU  T = 90 C = 108 N = color I = 16;
	SU  T = 91 C = 108 N = color I = 16;
	SU  T = 92 C = 108 N = color I = 16;
	SU  T = 93 C = 108 N = color I = 16;
	SU  T = 95 C = 108 N = color I = 16;
	SU  T = 97 C = 108 N = color I = 16;
	SU  T = 98 C = 108 N = color I = 16;
	SU  T = 99 C = 108 N = color I = 16;
	SU  T = 100 C = 108 N = color I = 16;
	SU  T = 101 C = 108 N = color I = 16;

	SU  C = 109 N = color I = 16;
	SU  T = 1 C = 109 N = color I = 16;
	SU  T = 2 C = 109 N = color I = 16;
	SU  T = 3 C = 109 N = color I = 16;
	SU  T = 4 C = 109 N = color I = 16;
	SU  T = 5 C = 109 N = color I = 16;
	SU  T = 6 C = 109 N = color I = 16;
	SU  T = 7 C = 109 N = color I = 16;
	SU  T = 8 C = 109 N = color I = 16;
	SU  T = 9 C = 109 N = color I = 16;
	SU  T = 10 C = 109 N = color I = 16;
	SU  T = 11 C = 109 N = color I = 16;
	SU  T = 12 C = 109 N = color I = 16;
	SU  T = 13 C = 109 N = color I = 16;
	SU  T = 14 C = 109 N = color I = 16;
	SU  T = 15 C = 109 N = color I = 16;
	SU  T = 16 C = 109 N = color I = 16;
	SU  T = 17 C = 109 N = color I = 16;
	SU  T = 18 C = 109 N = color I = 16;
	SU  T = 19 C = 109 N = color I = 16;
	SU  T = 20 C = 109 N = color I = 16;
	SU  T = 21 C = 109 N = color I = 16;
	SU  T = 22 C = 109 N = color I = 16;
	SU  T = 23 C = 109 N = color I = 16;
	SU  T = 24 C = 109 N = color I = 16;
	SU  T = 25 C = 109 N = color I = 16;
	SU  T = 26 C = 109 N = color I = 16;
	SU  T = 27 C = 109 N = color I = 16;
	SU  T = 28 C = 109 N = color I = 16;
	SU  T = 29 C = 109 N = color I = 16;
	SU  T = 30 C = 109 N = color I = 16;
	SU  T = 31 C = 109 N = color I = 16;
	SU  T = 32 C = 109 N = color I = 16;
	SU  T = 33 C = 109 N = color I = 16;
	SU  T = 34 C = 109 N = color I = 16;
	SU  T = 35 C = 109 N = color I = 16;
	SU  T = 36 C = 109 N = color I = 16;
	SU  T = 37 C = 109 N = color I = 16;
	SU  T = 38 C = 109 N = color I = 16;
	SU  T = 39 C = 109 N = color I = 16;
	SU  T = 40 C = 109 N = color I = 16;
	SU  T = 41 C = 109 N = color I = 16;
	SU  T = 42 C = 109 N = color I = 16;
	SU  T = 43 C = 109 N = color I = 16;
	SU  T = 44 C = 109 N = color I = 16;
	SU  T = 45 C = 109 N = color I = 16;
	SU  T = 46 C = 109 N = color I = 16;
	SU  T = 47 C = 109 N = color I = 16;
	SU  T = 48 C = 109 N = color I = 16;
	SU  T = 49 C = 109 N = color I = 16;
	SU  T = 50 C = 109 N = color I = 16;
	SU  T = 51 C = 109 N = color I = 16;
	SU  T = 52 C = 109 N = color I = 16;
	SU  T = 53 C = 109 N = color I = 16;
	SU  T = 54 C = 109 N = color I = 16;
	SU  T = 55 C = 109 N = color I = 16;
	SU  T = 56 C = 109 N = color I = 16;
	SU  T = 57 C = 109 N = color I = 16;
	SU  T = 58 C = 109 N = color I = 16;
	SU  T = 59 C = 109 N = color I = 16;
	SU  T = 60 C = 109 N = color I = 16;
	SU  T = 62 C = 109 N = color I = 16;
	SU  T = 63 C = 109 N = color I = 16;
	SU  T = 64 C = 109 N = color I = 16;
	SU  T = 65 C = 109 N = color I = 16;
	SU  T = 66 C = 109 N = color I = 16;
	SU  T = 67 C = 109 N = color I = 16;
	SU  T = 68 C = 109 N = color I = 16;
	SU  T = 69 C = 109 N = color I = 16;
	SU  T = 70 C = 109 N = color I = 16;
	SU  T = 72 C = 109 N = color I = 16;
	SU  T = 74 C = 109 N = color I = 16;
	SU  T = 75 C = 109 N = color I = 16;
	SU  T = 77 C = 109 N = color I = 16;
	SU  T = 78 C = 109 N = color I = 16;
	SU  T = 79 C = 109 N = color I = 16;
	SU  T = 80 C = 109 N = color I = 16;
	SU  T = 81 C = 109 N = color I = 16;
	SU  T = 82 C = 109 N = color I = 16;
	SU  T = 85 C = 109 N = color I = 16;
	SU  T = 87 C = 109 N = color I = 16;
	SU  T = 88 C = 109 N = color I = 16;
	SU  T = 90 C = 109 N = color I = 16;
	SU  T = 91 C = 109 N = color I = 16;
	SU  T = 92 C = 109 N = color I = 16;
	SU  T = 93 C = 109 N = color I = 16;
	SU  T = 95 C = 109 N = color I = 16;
	SU  T = 97 C = 109 N = color I = 16;
	SU  T = 98 C = 109 N = color I = 16;
	SU  T = 99 C = 109 N = color I = 16;
	SU  T = 100 C = 109 N = color I = 16;
	SU  T = 101 C = 109 N = color I = 16;

	SU  C = 110 N = color I = 16;
	SU  T = 1 C = 110 N = color I = 16;
	SU  T = 2 C = 110 N = color I = 16;
	SU  T = 3 C = 110 N = color I = 16;
	SU  T = 4 C = 110 N = color I = 16;
	SU  T = 5 C = 110 N = color I = 16;
	SU  T = 6 C = 110 N = color I = 16;
	SU  T = 7 C = 110 N = color I = 16;
	SU  T = 8 C = 110 N = color I = 16;
	SU  T = 9 C = 110 N = color I = 16;
	SU  T = 10 C = 110 N = color I = 16;
	SU  T = 11 C = 110 N = color I = 16;
	SU  T = 12 C = 110 N = color I = 16;
	SU  T = 13 C = 110 N = color I = 16;
	SU  T = 14 C = 110 N = color I = 16;
	SU  T = 15 C = 110 N = color I = 16;
	SU  T = 16 C = 110 N = color I = 16;
	SU  T = 17 C = 110 N = color I = 16;
	SU  T = 18 C = 110 N = color I = 16;
	SU  T = 19 C = 110 N = color I = 16;
	SU  T = 20 C = 110 N = color I = 16;
	SU  T = 21 C = 110 N = color I = 16;
	SU  T = 22 C = 110 N = color I = 16;
	SU  T = 23 C = 110 N = color I = 16;
	SU  T = 24 C = 110 N = color I = 16;
	SU  T = 25 C = 110 N = color I = 16;
	SU  T = 26 C = 110 N = color I = 16;
	SU  T = 27 C = 110 N = color I = 16;
	SU  T = 28 C = 110 N = color I = 16;
	SU  T = 29 C = 110 N = color I = 16;
	SU  T = 30 C = 110 N = color I = 16;
	SU  T = 31 C = 110 N = color I = 16;
	SU  T = 32 C = 110 N = color I = 16;
	SU  T = 33 C = 110 N = color I = 16;
	SU  T = 34 C = 110 N = color I = 16;
	SU  T = 35 C = 110 N = color I = 16;
	SU  T = 36 C = 110 N = color I = 16;
	SU  T = 37 C = 110 N = color I = 16;
	SU  T = 38 C = 110 N = color I = 16;
	SU  T = 39 C = 110 N = color I = 16;
	SU  T = 40 C = 110 N = color I = 16;
	SU  T = 41 C = 110 N = color I = 16;
	SU  T = 42 C = 110 N = color I = 16;
	SU  T = 43 C = 110 N = color I = 16;
	SU  T = 44 C = 110 N = color I = 16;
	SU  T = 45 C = 110 N = color I = 16;
	SU  T = 46 C = 110 N = color I = 16;
	SU  T = 47 C = 110 N = color I = 16;
	SU  T = 48 C = 110 N = color I = 16;
	SU  T = 49 C = 110 N = color I = 16;
	SU  T = 50 C = 110 N = color I = 16;
	SU  T = 51 C = 110 N = color I = 16;
	SU  T = 52 C = 110 N = color I = 16;
	SU  T = 53 C = 110 N = color I = 16;
	SU  T = 54 C = 110 N = color I = 16;
	SU  T = 55 C = 110 N = color I = 16;
	SU  T = 56 C = 110 N = color I = 16;
	SU  T = 57 C = 110 N = color I = 16;
	SU  T = 58 C = 110 N = color I = 16;
	SU  T = 59 C = 110 N = color I = 16;
	SU  T = 60 C = 110 N = color I = 16;
	SU  T = 62 C = 110 N = color I = 16;
	SU  T = 63 C = 110 N = color I = 16;
	SU  T = 64 C = 110 N = color I = 16;
	SU  T = 65 C = 110 N = color I = 16;
	SU  T = 66 C = 110 N = color I = 16;
	SU  T = 67 C = 110 N = color I = 16;
	SU  T = 68 C = 110 N = color I = 16;
	SU  T = 69 C = 110 N = color I = 16;
	SU  T = 70 C = 110 N = color I = 16;
	SU  T = 72 C = 110 N = color I = 16;
	SU  T = 74 C = 110 N = color I = 16;
	SU  T = 75 C = 110 N = color I = 16;
	SU  T = 77 C = 110 N = color I = 16;
	SU  T = 78 C = 110 N = color I = 16;
	SU  T = 79 C = 110 N = color I = 16;
	SU  T = 80 C = 110 N = color I = 16;
	SU  T = 81 C = 110 N = color I = 16;
	SU  T = 82 C = 110 N = color I = 16;
	SU  T = 85 C = 110 N = color I = 16;
	SU  T = 87 C = 110 N = color I = 16;
	SU  T = 88 C = 110 N = color I = 16;
	SU  T = 90 C = 110 N = color I = 16;
	SU  T = 91 C = 110 N = color I = 16;
	SU  T = 92 C = 110 N = color I = 16;
	SU  T = 93 C = 110 N = color I = 16;
	SU  T = 95 C = 110 N = color I = 16;
	SU  T = 97 C = 110 N = color I = 16;
	SU  T = 98 C = 110 N = color I = 16;
	SU  T = 99 C = 110 N = color I = 16;
	SU  T = 100 C = 110 N = color I = 16;
	SU  T = 101 C = 110 N = color I = 16;

	SU  C = 111 N = color I = 16;
	SU  T = 1 C = 111 N = color I = 16;
	SU  T = 2 C = 111 N = color I = 16;
	SU  T = 3 C = 111 N = color I = 16;
	SU  T = 4 C = 111 N = color I = 16;
	SU  T = 5 C = 111 N = color I = 16;
	SU  T = 6 C = 111 N = color I = 16;
	SU  T = 7 C = 111 N = color I = 16;
	SU  T = 8 C = 111 N = color I = 16;
	SU  T = 9 C = 111 N = color I = 16;
	SU  T = 10 C = 111 N = color I = 16;
	SU  T = 11 C = 111 N = color I = 16;
	SU  T = 12 C = 111 N = color I = 16;
	SU  T = 13 C = 111 N = color I = 16;
	SU  T = 14 C = 111 N = color I = 16;
	SU  T = 15 C = 111 N = color I = 16;
	SU  T = 16 C = 111 N = color I = 16;
	SU  T = 17 C = 111 N = color I = 16;
	SU  T = 18 C = 111 N = color I = 16;
	SU  T = 19 C = 111 N = color I = 16;
	SU  T = 20 C = 111 N = color I = 16;
	SU  T = 21 C = 111 N = color I = 16;
	SU  T = 22 C = 111 N = color I = 16;
	SU  T = 23 C = 111 N = color I = 16;
	SU  T = 24 C = 111 N = color I = 16;
	SU  T = 25 C = 111 N = color I = 16;
	SU  T = 26 C = 111 N = color I = 16;
	SU  T = 27 C = 111 N = color I = 16;
	SU  T = 28 C = 111 N = color I = 16;
	SU  T = 29 C = 111 N = color I = 16;
	SU  T = 30 C = 111 N = color I = 16;
	SU  T = 31 C = 111 N = color I = 16;
	SU  T = 32 C = 111 N = color I = 16;
	SU  T = 33 C = 111 N = color I = 16;
	SU  T = 34 C = 111 N = color I = 16;
	SU  T = 35 C = 111 N = color I = 16;
	SU  T = 36 C = 111 N = color I = 16;
	SU  T = 37 C = 111 N = color I = 16;
	SU  T = 38 C = 111 N = color I = 16;
	SU  T = 39 C = 111 N = color I = 16;
	SU  T = 40 C = 111 N = color I = 16;
	SU  T = 41 C = 111 N = color I = 16;
	SU  T = 42 C = 111 N = color I = 16;
	SU  T = 43 C = 111 N = color I = 16;
	SU  T = 44 C = 111 N = color I = 16;
	SU  T = 45 C = 111 N = color I = 16;
	SU  T = 46 C = 111 N = color I = 16;
	SU  T = 47 C = 111 N = color I = 16;
	SU  T = 48 C = 111 N = color I = 16;
	SU  T = 49 C = 111 N = color I = 16;
	SU  T = 50 C = 111 N = color I = 16;
	SU  T = 51 C = 111 N = color I = 16;
	SU  T = 52 C = 111 N = color I = 16;
	SU  T = 53 C = 111 N = color I = 16;
	SU  T = 54 C = 111 N = color I = 16;
	SU  T = 55 C = 111 N = color I = 16;
	SU  T = 56 C = 111 N = color I = 16;
	SU  T = 57 C = 111 N = color I = 16;
	SU  T = 58 C = 111 N = color I = 16;
	SU  T = 59 C = 111 N = color I = 16;
	SU  T = 60 C = 111 N = color I = 16;
	SU  T = 62 C = 111 N = color I = 16;
	SU  T = 63 C = 111 N = color I = 16;
	SU  T = 64 C = 111 N = color I = 16;
	SU  T = 65 C = 111 N = color I = 16;
	SU  T = 66 C = 111 N = color I = 16;
	SU  T = 67 C = 111 N = color I = 16;
	SU  T = 68 C = 111 N = color I = 16;
	SU  T = 69 C = 111 N = color I = 16;
	SU  T = 70 C = 111 N = color I = 16;
	SU  T = 72 C = 111 N = color I = 16;
	SU  T = 74 C = 111 N = color I = 16;
	SU  T = 75 C = 111 N = color I = 16;
	SU  T = 77 C = 111 N = color I = 16;
	SU  T = 78 C = 111 N = color I = 16;
	SU  T = 79 C = 111 N = color I = 16;
	SU  T = 80 C = 111 N = color I = 16;
	SU  T = 81 C = 111 N = color I = 16;
	SU  T = 82 C = 111 N = color I = 16;
	SU  T = 85 C = 111 N = color I = 16;
	SU  T = 87 C = 111 N = color I = 16;
	SU  T = 88 C = 111 N = color I = 16;
	SU  T = 90 C = 111 N = color I = 16;
	SU  T = 91 C = 111 N = color I = 16;
	SU  T = 92 C = 111 N = color I = 16;
	SU  T = 93 C = 111 N = color I = 16;
	SU  T = 95 C = 111 N = color I = 16;
	SU  T = 97 C = 111 N = color I = 16;
	SU  T = 98 C = 111 N = color I = 16;
	SU  T = 99 C = 111 N = color I = 16;
	SU  T = 100 C = 111 N = color I = 16;
	SU  T = 101 C = 111 N = color I = 16;

	SU  C = 112 N = color I = 16;
	SU  T = 1 C = 112 N = color I = 16;
	SU  T = 2 C = 112 N = color I = 16;
	SU  T = 3 C = 112 N = color I = 16;
	SU  T = 4 C = 112 N = color I = 16;
	SU  T = 5 C = 112 N = color I = 16;
	SU  T = 6 C = 112 N = color I = 16;
	SU  T = 7 C = 112 N = color I = 16;
	SU  T = 8 C = 112 N = color I = 16;
	SU  T = 9 C = 112 N = color I = 16;
	SU  T = 10 C = 112 N = color I = 16;
	SU  T = 11 C = 112 N = color I = 16;
	SU  T = 12 C = 112 N = color I = 16;
	SU  T = 13 C = 112 N = color I = 16;
	SU  T = 14 C = 112 N = color I = 16;
	SU  T = 15 C = 112 N = color I = 16;
	SU  T = 16 C = 112 N = color I = 16;
	SU  T = 17 C = 112 N = color I = 16;
	SU  T = 18 C = 112 N = color I = 16;
	SU  T = 19 C = 112 N = color I = 16;
	SU  T = 20 C = 112 N = color I = 16;
	SU  T = 21 C = 112 N = color I = 16;
	SU  T = 22 C = 112 N = color I = 16;
	SU  T = 23 C = 112 N = color I = 16;
	SU  T = 24 C = 112 N = color I = 16;
	SU  T = 25 C = 112 N = color I = 16;
	SU  T = 26 C = 112 N = color I = 16;
	SU  T = 27 C = 112 N = color I = 16;
	SU  T = 28 C = 112 N = color I = 16;
	SU  T = 29 C = 112 N = color I = 16;
	SU  T = 30 C = 112 N = color I = 16;
	SU  T = 31 C = 112 N = color I = 16;
	SU  T = 32 C = 112 N = color I = 16;
	SU  T = 33 C = 112 N = color I = 16;
	SU  T = 34 C = 112 N = color I = 16;
	SU  T = 35 C = 112 N = color I = 16;
	SU  T = 36 C = 112 N = color I = 16;
	SU  T = 37 C = 112 N = color I = 16;
	SU  T = 38 C = 112 N = color I = 16;
	SU  T = 39 C = 112 N = color I = 16;
	SU  T = 40 C = 112 N = color I = 16;
	SU  T = 41 C = 112 N = color I = 16;
	SU  T = 42 C = 112 N = color I = 16;
	SU  T = 43 C = 112 N = color I = 16;
	SU  T = 44 C = 112 N = color I = 16;
	SU  T = 45 C = 112 N = color I = 16;
	SU  T = 46 C = 112 N = color I = 16;
	SU  T = 47 C = 112 N = color I = 16;
	SU  T = 48 C = 112 N = color I = 16;
	SU  T = 49 C = 112 N = color I = 16;
	SU  T = 50 C = 112 N = color I = 16;
	SU  T = 51 C = 112 N = color I = 16;
	SU  T = 52 C = 112 N = color I = 16;
	SU  T = 53 C = 112 N = color I = 16;
	SU  T = 54 C = 112 N = color I = 16;
	SU  T = 55 C = 112 N = color I = 16;
	SU  T = 56 C = 112 N = color I = 16;
	SU  T = 57 C = 112 N = color I = 16;
	SU  T = 58 C = 112 N = color I = 16;
	SU  T = 59 C = 112 N = color I = 16;
	SU  T = 60 C = 112 N = color I = 16;
	SU  T = 62 C = 112 N = color I = 16;
	SU  T = 63 C = 112 N = color I = 16;
	SU  T = 64 C = 112 N = color I = 16;
	SU  T = 65 C = 112 N = color I = 16;
	SU  T = 66 C = 112 N = color I = 16;
	SU  T = 67 C = 112 N = color I = 16;
	SU  T = 68 C = 112 N = color I = 16;
	SU  T = 69 C = 112 N = color I = 16;
	SU  T = 70 C = 112 N = color I = 16;
	SU  T = 72 C = 112 N = color I = 16;
	SU  T = 74 C = 112 N = color I = 16;
	SU  T = 75 C = 112 N = color I = 16;
	SU  T = 77 C = 112 N = color I = 16;
	SU  T = 78 C = 112 N = color I = 16;
	SU  T = 79 C = 112 N = color I = 16;
	SU  T = 80 C = 112 N = color I = 16;
	SU  T = 81 C = 112 N = color I = 16;
	SU  T = 82 C = 112 N = color I = 16;
	SU  T = 85 C = 112 N = color I = 16;
	SU  T = 87 C = 112 N = color I = 16;
	SU  T = 88 C = 112 N = color I = 16;
	SU  T = 90 C = 112 N = color I = 16;
	SU  T = 91 C = 112 N = color I = 16;
	SU  T = 92 C = 112 N = color I = 16;
	SU  T = 93 C = 112 N = color I = 16;
	SU  T = 95 C = 112 N = color I = 16;
	SU  T = 97 C = 112 N = color I = 16;
	SU  T = 98 C = 112 N = color I = 16;
	SU  T = 99 C = 112 N = color I = 16;
	SU  T = 100 C = 112 N = color I = 16;
	SU  T = 101 C = 112 N = color I = 16;

	SU  C = 113 N = color I = 16;
	SU  T = 1 C = 113 N = color I = 16;
	SU  T = 2 C = 113 N = color I = 16;
	SU  T = 3 C = 113 N = color I = 16;
	SU  T = 4 C = 113 N = color I = 16;
	SU  T = 5 C = 113 N = color I = 16;
	SU  T = 6 C = 113 N = color I = 16;
	SU  T = 7 C = 113 N = color I = 16;
	SU  T = 8 C = 113 N = color I = 16;
	SU  T = 9 C = 113 N = color I = 16;
	SU  T = 10 C = 113 N = color I = 16;
	SU  T = 11 C = 113 N = color I = 16;
	SU  T = 12 C = 113 N = color I = 16;
	SU  T = 13 C = 113 N = color I = 16;
	SU  T = 14 C = 113 N = color I = 16;
	SU  T = 15 C = 113 N = color I = 16;
	SU  T = 16 C = 113 N = color I = 16;
	SU  T = 17 C = 113 N = color I = 16;
	SU  T = 18 C = 113 N = color I = 16;
	SU  T = 19 C = 113 N = color I = 16;
	SU  T = 20 C = 113 N = color I = 16;
	SU  T = 21 C = 113 N = color I = 16;
	SU  T = 22 C = 113 N = color I = 16;
	SU  T = 23 C = 113 N = color I = 16;
	SU  T = 24 C = 113 N = color I = 16;
	SU  T = 25 C = 113 N = color I = 16;
	SU  T = 26 C = 113 N = color I = 16;
	SU  T = 27 C = 113 N = color I = 16;
	SU  T = 28 C = 113 N = color I = 16;
	SU  T = 29 C = 113 N = color I = 16;
	SU  T = 30 C = 113 N = color I = 16;
	SU  T = 31 C = 113 N = color I = 16;
	SU  T = 32 C = 113 N = color I = 16;
	SU  T = 33 C = 113 N = color I = 16;
	SU  T = 34 C = 113 N = color I = 16;
	SU  T = 35 C = 113 N = color I = 16;
	SU  T = 36 C = 113 N = color I = 16;
	SU  T = 37 C = 113 N = color I = 16;
	SU  T = 38 C = 113 N = color I = 16;
	SU  T = 39 C = 113 N = color I = 16;
	SU  T = 40 C = 113 N = color I = 16;
	SU  T = 41 C = 113 N = color I = 16;
	SU  T = 42 C = 113 N = color I = 16;
	SU  T = 43 C = 113 N = color I = 16;
	SU  T = 44 C = 113 N = color I = 16;
	SU  T = 45 C = 113 N = color I = 16;
	SU  T = 46 C = 113 N = color I = 16;
	SU  T = 47 C = 113 N = color I = 16;
	SU  T = 48 C = 113 N = color I = 16;
	SU  T = 49 C = 113 N = color I = 16;
	SU  T = 50 C = 113 N = color I = 16;
	SU  T = 51 C = 113 N = color I = 16;
	SU  T = 52 C = 113 N = color I = 16;
	SU  T = 53 C = 113 N = color I = 16;
	SU  T = 54 C = 113 N = color I = 16;
	SU  T = 55 C = 113 N = color I = 16;
	SU  T = 56 C = 113 N = color I = 16;
	SU  T = 57 C = 113 N = color I = 16;
	SU  T = 58 C = 113 N = color I = 16;
	SU  T = 59 C = 113 N = color I = 16;
	SU  T = 60 C = 113 N = color I = 16;
	SU  T = 62 C = 113 N = color I = 16;
	SU  T = 63 C = 113 N = color I = 16;
	SU  T = 64 C = 113 N = color I = 16;
	SU  T = 65 C = 113 N = color I = 16;
	SU  T = 66 C = 113 N = color I = 16;
	SU  T = 67 C = 113 N = color I = 16;
	SU  T = 68 C = 113 N = color I = 16;
	SU  T = 69 C = 113 N = color I = 16;
	SU  T = 70 C = 113 N = color I = 16;
	SU  T = 72 C = 113 N = color I = 16;
	SU  T = 74 C = 113 N = color I = 16;
	SU  T = 75 C = 113 N = color I = 16;
	SU  T = 77 C = 113 N = color I = 16;
	SU  T = 78 C = 113 N = color I = 16;
	SU  T = 79 C = 113 N = color I = 16;
	SU  T = 80 C = 113 N = color I = 16;
	SU  T = 81 C = 113 N = color I = 16;
	SU  T = 82 C = 113 N = color I = 16;
	SU  T = 85 C = 113 N = color I = 16;
	SU  T = 87 C = 113 N = color I = 16;
	SU  T = 88 C = 113 N = color I = 16;
	SU  T = 90 C = 113 N = color I = 16;
	SU  T = 91 C = 113 N = color I = 16;
	SU  T = 92 C = 113 N = color I = 16;
	SU  T = 93 C = 113 N = color I = 16;
	SU  T = 95 C = 113 N = color I = 16;
	SU  T = 97 C = 113 N = color I = 16;
	SU  T = 98 C = 113 N = color I = 16;
	SU  T = 99 C = 113 N = color I = 16;
	SU  T = 100 C = 113 N = color I = 16;
	SU  T = 101 C = 113 N = color I = 16;

	SU  C = 114 N = color I = 16;
	SU  T = 1 C = 114 N = color I = 16;
	SU  T = 2 C = 114 N = color I = 16;
	SU  T = 3 C = 114 N = color I = 16;
	SU  T = 4 C = 114 N = color I = 16;
	SU  T = 5 C = 114 N = color I = 16;
	SU  T = 6 C = 114 N = color I = 16;
	SU  T = 7 C = 114 N = color I = 16;
	SU  T = 8 C = 114 N = color I = 16;
	SU  T = 9 C = 114 N = color I = 16;
	SU  T = 10 C = 114 N = color I = 16;
	SU  T = 11 C = 114 N = color I = 16;
	SU  T = 12 C = 114 N = color I = 16;
	SU  T = 13 C = 114 N = color I = 16;
	SU  T = 14 C = 114 N = color I = 16;
	SU  T = 15 C = 114 N = color I = 16;
	SU  T = 16 C = 114 N = color I = 16;
	SU  T = 17 C = 114 N = color I = 16;
	SU  T = 18 C = 114 N = color I = 16;
	SU  T = 19 C = 114 N = color I = 16;
	SU  T = 20 C = 114 N = color I = 16;
	SU  T = 21 C = 114 N = color I = 16;
	SU  T = 22 C = 114 N = color I = 16;
	SU  T = 23 C = 114 N = color I = 16;
	SU  T = 24 C = 114 N = color I = 16;
	SU  T = 25 C = 114 N = color I = 16;
	SU  T = 26 C = 114 N = color I = 16;
	SU  T = 27 C = 114 N = color I = 16;
	SU  T = 28 C = 114 N = color I = 16;
	SU  T = 29 C = 114 N = color I = 16;
	SU  T = 30 C = 114 N = color I = 16;
	SU  T = 31 C = 114 N = color I = 16;
	SU  T = 32 C = 114 N = color I = 16;
	SU  T = 33 C = 114 N = color I = 16;
	SU  T = 34 C = 114 N = color I = 16;
	SU  T = 35 C = 114 N = color I = 16;
	SU  T = 36 C = 114 N = color I = 16;
	SU  T = 37 C = 114 N = color I = 16;
	SU  T = 38 C = 114 N = color I = 16;
	SU  T = 39 C = 114 N = color I = 16;
	SU  T = 40 C = 114 N = color I = 16;
	SU  T = 41 C = 114 N = color I = 16;
	SU  T = 42 C = 114 N = color I = 16;
	SU  T = 43 C = 114 N = color I = 16;
	SU  T = 44 C = 114 N = color I = 16;
	SU  T = 45 C = 114 N = color I = 16;
	SU  T = 46 C = 114 N = color I = 16;
	SU  T = 47 C = 114 N = color I = 16;
	SU  T = 48 C = 114 N = color I = 16;
	SU  T = 49 C = 114 N = color I = 16;
	SU  T = 50 C = 114 N = color I = 16;
	SU  T = 51 C = 114 N = color I = 16;
	SU  T = 52 C = 114 N = color I = 16;
	SU  T = 53 C = 114 N = color I = 16;
	SU  T = 54 C = 114 N = color I = 16;
	SU  T = 55 C = 114 N = color I = 16;
	SU  T = 56 C = 114 N = color I = 16;
	SU  T = 57 C = 114 N = color I = 16;
	SU  T = 58 C = 114 N = color I = 16;
	SU  T = 59 C = 114 N = color I = 16;
	SU  T = 60 C = 114 N = color I = 16;
	SU  T = 62 C = 114 N = color I = 16;
	SU  T = 63 C = 114 N = color I = 16;
	SU  T = 64 C = 114 N = color I = 16;
	SU  T = 65 C = 114 N = color I = 16;
	SU  T = 66 C = 114 N = color I = 16;
	SU  T = 67 C = 114 N = color I = 16;
	SU  T = 68 C = 114 N = color I = 16;
	SU  T = 69 C = 114 N = color I = 16;
	SU  T = 70 C = 114 N = color I = 16;
	SU  T = 72 C = 114 N = color I = 16;
	SU  T = 74 C = 114 N = color I = 16;
	SU  T = 75 C = 114 N = color I = 16;
	SU  T = 77 C = 114 N = color I = 16;
	SU  T = 78 C = 114 N = color I = 16;
	SU  T = 79 C = 114 N = color I = 16;
	SU  T = 80 C = 114 N = color I = 16;
	SU  T = 81 C = 114 N = color I = 16;
	SU  T = 82 C = 114 N = color I = 16;
	SU  T = 85 C = 114 N = color I = 16;
	SU  T = 87 C = 114 N = color I = 16;
	SU  T = 88 C = 114 N = color I = 16;
	SU  T = 90 C = 114 N = color I = 16;
	SU  T = 91 C = 114 N = color I = 16;
	SU  T = 92 C = 114 N = color I = 16;
	SU  T = 93 C = 114 N = color I = 16;
	SU  T = 95 C = 114 N = color I = 16;
	SU  T = 97 C = 114 N = color I = 16;
	SU  T = 98 C = 114 N = color I = 16;
	SU  T = 99 C = 114 N = color I = 16;
	SU  T = 100 C = 114 N = color I = 16;
	SU  T = 101 C = 114 N = color I = 16;

	SU  C = 116 N = color I = 5;
	SU  T = 1 C = 116 N = color I = 5;
	SU  T = 2 C = 116 N = color I = 5;
	SU  T = 3 C = 116 N = color I = 5;
	SU  T = 4 C = 116 N = color I = 5;
	SU  T = 5 C = 116 N = color I = 5;
	SU  T = 6 C = 116 N = color I = 5;
	SU  T = 7 C = 116 N = color I = 5;
	SU  T = 8 C = 116 N = color I = 5;
	SU  T = 9 C = 116 N = color I = 5;
	SU  T = 10 C = 116 N = color I = 5;
	SU  T = 11 C = 116 N = color I = 4;
	SU  T = 12 C = 116 N = color I = 5;
	SU  T = 13 C = 116 N = color I = 5;
	SU  T = 14 C = 116 N = color I = 5;
	SU  T = 15 C = 116 N = color I = 5;
	SU  T = 16 C = 116 N = color I = 5;
	SU  T = 17 C = 116 N = color I = 5;
	SU  T = 18 C = 116 N = color I = 5;
	SU  T = 19 C = 116 N = color I = 5;
	SU  T = 20 C = 116 N = color I = 5;
	SU  T = 21 C = 116 N = color I = 5;
	SU  T = 22 C = 116 N = color I = 5;
	SU  T = 23 C = 116 N = color I = 5;
	SU  T = 27 C = 116 N = color I = 5;
	SU  T = 32 C = 116 N = color I = 5;
	SU  T = 35 C = 116 N = color I = 5;
	SU  T = 36 C = 116 N = color I = 5;
	SU  T = 37 C = 116 N = color I = 5;
	SU  T = 38 C = 116 N = color I = 5;
	SU  T = 42 C = 116 N = color I = 5;
	SU  T = 43 C = 116 N = color I = 5;
	SU  T = 47 C = 116 N = color I = 5;
	SU  T = 48 C = 116 N = color I = 5;
	SU  T = 49 C = 116 N = color I = 5;
	SU  T = 50 C = 116 N = color I = 5;
	SU  T = 51 C = 116 N = color I = 5;
	SU  T = 52 C = 116 N = color I = 5;
	SU  T = 53 C = 116 N = color I = 5;
	SU  T = 54 C = 116 N = color I = 5;
	SU  T = 55 C = 116 N = color I = 5;
	SU  T = 56 C = 116 N = color I = 5;
	SU  T = 57 C = 116 N = color I = 5;
	SU  T = 59 C = 116 N = color I = 4;
	SU  T = 60 C = 116 N = color I = 5;
	SU  T = 62 C = 116 N = color I = 5;
	SU  T = 64 C = 116 N = color I = 4;
	SU  T = 65 C = 116 N = color I = 5;
	SU  T = 66 C = 116 N = color I = 5;
	SU  T = 67 C = 116 N = color I = 4;
	SU  T = 68 C = 116 N = color I = 5;
	SU  T = 69 C = 116 N = color I = 5;
	SU  T = 70 C = 116 N = color I = 5;
	SU  T = 74 C = 116 N = color I = 5;
	SU  T = 75 C = 116 N = color I = 5;
	SU  T = 77 C = 116 N = color I = 4;
	SU  T = 78 C = 116 N = color I = 5;
	SU  T = 79 C = 116 N = color I = 4;
	SU  T = 80 C = 116 N = color I = 5;
	SU  T = 81 C = 116 N = color I = 5;
	SU  T = 91 C = 116 N = color I = 5;
	SU  T = 92 C = 116 N = color I = 5;
	SU  T = 95 C = 116 N = color I = 5;

	SU  C = 117 N = color I = 5;
	SU  T = 1 C = 117 N = color I = 5;
	SU  T = 2 C = 117 N = color I = 5;
	SU  T = 3 C = 117 N = color I = 5;
	SU  T = 4 C = 117 N = color I = 5;
	SU  T = 5 C = 117 N = color I = 5;
	SU  T = 6 C = 117 N = color I = 5;
	SU  T = 7 C = 117 N = color I = 5;
	SU  T = 8 C = 117 N = color I = 5;
	SU  T = 9 C = 117 N = color I = 5;
	SU  T = 10 C = 117 N = color I = 5;
	SU  T = 11 C = 117 N = color I = 4;
	SU  T = 12 C = 117 N = color I = 5;
	SU  T = 13 C = 117 N = color I = 5;
	SU  T = 14 C = 117 N = color I = 5;
	SU  T = 15 C = 117 N = color I = 5;
	SU  T = 16 C = 117 N = color I = 5;
	SU  T = 17 C = 117 N = color I = 5;
	SU  T = 18 C = 117 N = color I = 5;
	SU  T = 19 C = 117 N = color I = 5;
	SU  T = 20 C = 117 N = color I = 5;
	SU  T = 21 C = 117 N = color I = 5;
	SU  T = 22 C = 117 N = color I = 5;
	SU  T = 23 C = 117 N = color I = 5;
	SU  T = 27 C = 117 N = color I = 5;
	SU  T = 32 C = 117 N = color I = 5;
	SU  T = 35 C = 117 N = color I = 5;
	SU  T = 36 C = 117 N = color I = 5;
	SU  T = 37 C = 117 N = color I = 5;
	SU  T = 38 C = 117 N = color I = 5;
	SU  T = 42 C = 117 N = color I = 5;
	SU  T = 43 C = 117 N = color I = 5;
	SU  T = 47 C = 117 N = color I = 5;
	SU  T = 48 C = 117 N = color I = 5;
	SU  T = 49 C = 117 N = color I = 5;
	SU  T = 50 C = 117 N = color I = 5;
	SU  T = 51 C = 117 N = color I = 5;
	SU  T = 52 C = 117 N = color I = 5;
	SU  T = 53 C = 117 N = color I = 5;
	SU  T = 54 C = 117 N = color I = 5;
	SU  T = 55 C = 117 N = color I = 5;
	SU  T = 56 C = 117 N = color I = 5;
	SU  T = 57 C = 117 N = color I = 5;
	SU  T = 59 C = 117 N = color I = 4;
	SU  T = 60 C = 117 N = color I = 5;
	SU  T = 62 C = 117 N = color I = 5;
	SU  T = 64 C = 117 N = color I = 4;
	SU  T = 65 C = 117 N = color I = 5;
	SU  T = 66 C = 117 N = color I = 5;
	SU  T = 67 C = 117 N = color I = 4;
	SU  T = 68 C = 117 N = color I = 5;
	SU  T = 69 C = 117 N = color I = 5;
	SU  T = 70 C = 117 N = color I = 5;
	SU  T = 74 C = 117 N = color I = 5;
	SU  T = 75 C = 117 N = color I = 5;
	SU  T = 77 C = 117 N = color I = 4;
	SU  T = 78 C = 117 N = color I = 5;
	SU  T = 79 C = 117 N = color I = 4;
	SU  T = 80 C = 117 N = color I = 5;
	SU  T = 81 C = 117 N = color I = 5;
	SU  T = 91 C = 117 N = color I = 5;
	SU  T = 92 C = 117 N = color I = 5;
	SU  T = 95 C = 117 N = color I = 5;

	SU  C = 118 N = color I = 5;
	SU  T = 1 C = 118 N = color I = 5;
	SU  T = 2 C = 118 N = color I = 5;
	SU  T = 3 C = 118 N = color I = 5;
	SU  T = 4 C = 118 N = color I = 5;
	SU  T = 5 C = 118 N = color I = 5;
	SU  T = 6 C = 118 N = color I = 5;
	SU  T = 7 C = 118 N = color I = 5;
	SU  T = 8 C = 118 N = color I = 5;
	SU  T = 9 C = 118 N = color I = 5;
	SU  T = 10 C = 118 N = color I = 5;
	SU  T = 11 C = 118 N = color I = 4;
	SU  T = 12 C = 118 N = color I = 5;
	SU  T = 13 C = 118 N = color I = 5;
	SU  T = 14 C = 118 N = color I = 5;
	SU  T = 15 C = 118 N = color I = 5;
	SU  T = 16 C = 118 N = color I = 5;
	SU  T = 17 C = 118 N = color I = 5;
	SU  T = 18 C = 118 N = color I = 5;
	SU  T = 19 C = 118 N = color I = 5;
	SU  T = 20 C = 118 N = color I = 5;
	SU  T = 21 C = 118 N = color I = 5;
	SU  T = 22 C = 118 N = color I = 5;
	SU  T = 23 C = 118 N = color I = 5;
	SU  T = 27 C = 118 N = color I = 5;
	SU  T = 32 C = 118 N = color I = 5;
	SU  T = 35 C = 118 N = color I = 5;
	SU  T = 36 C = 118 N = color I = 5;
	SU  T = 37 C = 118 N = color I = 5;
	SU  T = 38 C = 118 N = color I = 5;
	SU  T = 42 C = 118 N = color I = 5;
	SU  T = 43 C = 118 N = color I = 5;
	SU  T = 47 C = 118 N = color I = 5;
	SU  T = 48 C = 118 N = color I = 5;
	SU  T = 49 C = 118 N = color I = 5;
	SU  T = 50 C = 118 N = color I = 5;
	SU  T = 51 C = 118 N = color I = 5;
	SU  T = 52 C = 118 N = color I = 5;
	SU  T = 53 C = 118 N = color I = 5;
	SU  T = 54 C = 118 N = color I = 5;
	SU  T = 55 C = 118 N = color I = 5;
	SU  T = 56 C = 118 N = color I = 5;
	SU  T = 57 C = 118 N = color I = 5;
	SU  T = 59 C = 118 N = color I = 4;
	SU  T = 60 C = 118 N = color I = 5;
	SU  T = 62 C = 118 N = color I = 5;
	SU  T = 64 C = 118 N = color I = 4;
	SU  T = 65 C = 118 N = color I = 5;
	SU  T = 66 C = 118 N = color I = 5;
	SU  T = 67 C = 118 N = color I = 4;
	SU  T = 68 C = 118 N = color I = 5;
	SU  T = 69 C = 118 N = color I = 5;
	SU  T = 70 C = 118 N = color I = 5;
	SU  T = 74 C = 118 N = color I = 5;
	SU  T = 75 C = 118 N = color I = 5;
	SU  T = 77 C = 118 N = color I = 4;
	SU  T = 78 C = 118 N = color I = 5;
	SU  T = 79 C = 118 N = color I = 4;
	SU  T = 80 C = 118 N = color I = 5;
	SU  T = 81 C = 118 N = color I = 5;
	SU  T = 91 C = 118 N = color I = 5;
	SU  T = 92 C = 118 N = color I = 5;
	SU  T = 95 C = 118 N = color I = 5;

	SU  T = 11 C = 119 N = color I = 4;
	SU  T = 59 C = 119 N = color I = 4;
	SU  T = 64 C = 119 N = color I = 4;
	SU  T = 67 C = 119 N = color I = 4;
	SU  T = 77 C = 119 N = color I = 4;
	SU  T = 79 C = 119 N = color I = 4;

	SU  T = 11 C = 120 N = color I = 4;
	SU  T = 59 C = 120 N = color I = 4;
	SU  T = 64 C = 120 N = color I = 4;
	SU  T = 67 C = 120 N = color I = 4;
	SU  T = 77 C = 120 N = color I = 4;
	SU  T = 79 C = 120 N = color I = 4;

	SU  C = 121 N = color I = 13;
	SU  T = 1 C = 121 N = color I = 13;
	SU  T = 2 C = 121 N = color I = 13;
	SU  T = 3 C = 121 N = color I = 13;
	SU  T = 4 C = 121 N = color I = 13;
	SU  T = 5 C = 121 N = color I = 13;
	SU  T = 6 C = 121 N = color I = 13;
	SU  T = 7 C = 121 N = color I = 13;
	SU  T = 9 C = 121 N = color I = 13;
	SU  T = 10 C = 121 N = color I = 13;
	SU  T = 11 C = 121 N = color I = 4;
	SU  T = 12 C = 121 N = color I = 13;
	SU  T = 13 C = 121 N = color I = 13;
	SU  T = 14 C = 121 N = color I = 13;
	SU  T = 15 C = 121 N = color I = 13;
	SU  T = 16 C = 121 N = color I = 13;
	SU  T = 17 C = 121 N = color I = 13;
	SU  T = 18 C = 121 N = color I = 13;
	SU  T = 19 C = 121 N = color I = 13;
	SU  T = 20 C = 121 N = color I = 13;
	SU  T = 21 C = 121 N = color I = 13;
	SU  T = 22 C = 121 N = color I = 13;
	SU  T = 23 C = 121 N = color I = 13;
	SU  T = 27 C = 121 N = color I = 13;
	SU  T = 32 C = 121 N = color I = 13;
	SU  T = 35 C = 121 N = color I = 13;
	SU  T = 36 C = 121 N = color I = 13;
	SU  T = 37 C = 121 N = color I = 13;
	SU  T = 38 C = 121 N = color I = 13;
	SU  T = 42 C = 121 N = color I = 13;
	SU  T = 43 C = 121 N = color I = 13;
	SU  T = 47 C = 121 N = color I = 13;
	SU  T = 48 C = 121 N = color I = 13;
	SU  T = 49 C = 121 N = color I = 13;
	SU  T = 50 C = 121 N = color I = 13;
	SU  T = 51 C = 121 N = color I = 13;
	SU  T = 52 C = 121 N = color I = 13;
	SU  T = 53 C = 121 N = color I = 13;
	SU  T = 54 C = 121 N = color I = 13;
	SU  T = 55 C = 121 N = color I = 13;
	SU  T = 56 C = 121 N = color I = 13;
	SU  T = 57 C = 121 N = color I = 13;
	SU  T = 59 C = 121 N = color I = 4;
	SU  T = 60 C = 121 N = color I = 13;
	SU  T = 62 C = 121 N = color I = 13;
	SU  T = 64 C = 121 N = color I = 4;
	SU  T = 65 C = 121 N = color I = 13;
	SU  T = 66 C = 121 N = color I = 13;
	SU  T = 67 C = 121 N = color I = 4;
	SU  T = 68 C = 121 N = color I = 13;
	SU  T = 69 C = 121 N = color I = 13;
	SU  T = 70 C = 121 N = color I = 13;
	SU  T = 74 C = 121 N = color I = 13;
	SU  T = 75 C = 121 N = color I = 13;
	SU  T = 77 C = 121 N = color I = 4;
	SU  T = 78 C = 121 N = color I = 13;
	SU  T = 79 C = 121 N = color I = 4;
	SU  T = 80 C = 121 N = color I = 13;
	SU  T = 81 C = 121 N = color I = 13;
	SU  T = 91 C = 121 N = color I = 13;
	SU  T = 92 C = 121 N = color I = 13;
	SU  T = 95 C = 121 N = color I = 13;

	SU  C = 122 N = color I = 7;
	SU  T = 1 C = 122 N = color I = 7;
	SU  T = 2 C = 122 N = color I = 7;
	SU  T = 3 C = 122 N = color I = 7;
	SU  T = 4 C = 122 N = color I = 7;
	SU  T = 5 C = 122 N = color I = 7;
	SU  T = 6 C = 122 N = color I = 7;
	SU  T = 7 C = 122 N = color I = 7;
	SU  T = 9 C = 122 N = color I = 7;
	SU  T = 10 C = 122 N = color I = 7;
	SU  T = 11 C = 122 N = color I = 4;
	SU  T = 13 C = 122 N = color I = 7;
	SU  T = 14 C = 122 N = color I = 7;
	SU  T = 15 C = 122 N = color I = 7;
	SU  T = 16 C = 122 N = color I = 7;
	SU  T = 17 C = 122 N = color I = 7;
	SU  T = 18 C = 122 N = color I = 7;
	SU  T = 19 C = 122 N = color I = 7;
	SU  T = 22 C = 122 N = color I = 7;
	SU  T = 23 C = 122 N = color I = 7;
	SU  T = 27 C = 122 N = color I = 7;
	SU  T = 32 C = 122 N = color I = 7;
	SU  T = 35 C = 122 N = color I = 7;
	SU  T = 36 C = 122 N = color I = 7;
	SU  T = 37 C = 122 N = color I = 7;
	SU  T = 38 C = 122 N = color I = 7;
	SU  T = 42 C = 122 N = color I = 7;
	SU  T = 43 C = 122 N = color I = 7;
	SU  T = 47 C = 122 N = color I = 7;
	SU  T = 48 C = 122 N = color I = 7;
	SU  T = 49 C = 122 N = color I = 7;
	SU  T = 50 C = 122 N = color I = 7;
	SU  T = 51 C = 122 N = color I = 7;
	SU  T = 53 C = 122 N = color I = 7;
	SU  T = 54 C = 122 N = color I = 7;
	SU  T = 55 C = 122 N = color I = 7;
	SU  T = 56 C = 122 N = color I = 7;
	SU  T = 57 C = 122 N = color I = 7;
	SU  T = 59 C = 122 N = color I = 4;
	SU  T = 60 C = 122 N = color I = 7;
	SU  T = 62 C = 122 N = color I = 7;
	SU  T = 64 C = 122 N = color I = 4;
	SU  T = 65 C = 122 N = color I = 7;
	SU  T = 66 C = 122 N = color I = 7;
	SU  T = 67 C = 122 N = color I = 4;
	SU  T = 68 C = 122 N = color I = 7;
	SU  T = 69 C = 122 N = color I = 7;
	SU  T = 70 C = 122 N = color I = 7;
	SU  T = 74 C = 122 N = color I = 7;
	SU  T = 75 C = 122 N = color I = 7;
	SU  T = 77 C = 122 N = color I = 4;
	SU  T = 78 C = 122 N = color I = 7;
	SU  T = 79 C = 122 N = color I = 4;
	SU  T = 80 C = 122 N = color I = 7;
	SU  T = 81 C = 122 N = color I = 7;
	SU  T = 91 C = 122 N = color I = 7;
	SU  T = 92 C = 122 N = color I = 7;
	SU  T = 95 C = 122 N = color I = 7;

	SU  T = 11 C = 123 N = color I = 4;
	SU  T = 59 C = 123 N = color I = 4;
	SU  T = 64 C = 123 N = color I = 4;
	SU  T = 67 C = 123 N = color I = 4;
	SU  T = 77 C = 123 N = color I = 4;
	SU  T = 79 C = 123 N = color I = 4;

	SU  T = 11 C = 124 N = color I = 4;
	SU  T = 59 C = 124 N = color I = 4;
	SU  T = 64 C = 124 N = color I = 4;
	SU  T = 67 C = 124 N = color I = 4;
	SU  T = 77 C = 124 N = color I = 4;
	SU  T = 79 C = 124 N = color I = 4;

	SU  T = 11 C = 125 N = color I = 4;
	TEXT   TAXON = 17 CHARACTER = 125 TEXT = could_not_see_one._alternatively_could_score_?;
	SU  T = 59 C = 125 N = color I = 4;
	SU  T = 64 C = 125 N = color I = 4;
	SU  T = 67 C = 125 N = color I = 4;
	SU  T = 77 C = 125 N = color I = 4;
	SU  T = 79 C = 125 N = color I = 4;

	SU  C = 126 N = color I = 16;
	SU  T = 1 C = 126 N = color I = 16;
	SU  T = 2 C = 126 N = color I = 16;
	SU  T = 3 C = 126 N = color I = 16;
	SU  T = 4 C = 126 N = color I = 16;
	SU  T = 5 C = 126 N = color I = 16;
	SU  T = 6 C = 126 N = color I = 16;
	SU  T = 7 C = 126 N = color I = 16;
	SU  T = 8 C = 126 N = color I = 16;
	SU  T = 9 C = 126 N = color I = 16;
	SU  T = 10 C = 126 N = color I = 16;
	SU  T = 11 C = 126 N = color I = 16;
	SU  T = 12 C = 126 N = color I = 16;
	SU  T = 13 C = 126 N = color I = 16;
	SU  T = 14 C = 126 N = color I = 16;
	SU  T = 15 C = 126 N = color I = 16;
	SU  T = 16 C = 126 N = color I = 16;
	SU  T = 17 C = 126 N = color I = 16;
	SU  T = 18 C = 126 N = color I = 16;
	SU  T = 19 C = 126 N = color I = 16;
	SU  T = 20 C = 126 N = color I = 16;
	SU  T = 21 C = 126 N = color I = 16;
	SU  T = 22 C = 126 N = color I = 16;
	SU  T = 23 C = 126 N = color I = 16;
	SU  T = 24 C = 126 N = color I = 16;
	SU  T = 25 C = 126 N = color I = 16;
	SU  T = 26 C = 126 N = color I = 16;
	SU  T = 27 C = 126 N = color I = 16;
	SU  T = 28 C = 126 N = color I = 16;
	SU  T = 29 C = 126 N = color I = 16;
	SU  T = 30 C = 126 N = color I = 16;
	SU  T = 31 C = 126 N = color I = 16;
	SU  T = 32 C = 126 N = color I = 16;
	SU  T = 33 C = 126 N = color I = 16;
	SU  T = 34 C = 126 N = color I = 16;
	SU  T = 35 C = 126 N = color I = 16;
	SU  T = 36 C = 126 N = color I = 16;
	SU  T = 37 C = 126 N = color I = 16;
	SU  T = 38 C = 126 N = color I = 16;
	SU  T = 39 C = 126 N = color I = 16;
	SU  T = 40 C = 126 N = color I = 16;
	SU  T = 41 C = 126 N = color I = 16;
	SU  T = 42 C = 126 N = color I = 16;
	SU  T = 43 C = 126 N = color I = 16;
	SU  T = 44 C = 126 N = color I = 16;
	SU  T = 45 C = 126 N = color I = 16;
	SU  T = 46 C = 126 N = color I = 16;
	SU  T = 47 C = 126 N = color I = 16;
	SU  T = 48 C = 126 N = color I = 16;
	SU  T = 49 C = 126 N = color I = 16;
	SU  T = 50 C = 126 N = color I = 16;
	SU  T = 51 C = 126 N = color I = 16;
	SU  T = 52 C = 126 N = color I = 16;
	SU  T = 53 C = 126 N = color I = 16;
	SU  T = 54 C = 126 N = color I = 16;
	SU  T = 55 C = 126 N = color I = 16;
	SU  T = 56 C = 126 N = color I = 16;
	SU  T = 57 C = 126 N = color I = 16;
	SU  T = 58 C = 126 N = color I = 16;
	SU  T = 59 C = 126 N = color I = 16;
	SU  T = 60 C = 126 N = color I = 16;
	SU  T = 62 C = 126 N = color I = 16;
	SU  T = 63 C = 126 N = color I = 16;
	SU  T = 64 C = 126 N = color I = 16;
	SU  T = 65 C = 126 N = color I = 16;
	SU  T = 66 C = 126 N = color I = 16;
	SU  T = 67 C = 126 N = color I = 16;
	SU  T = 68 C = 126 N = color I = 16;
	SU  T = 69 C = 126 N = color I = 16;
	SU  T = 70 C = 126 N = color I = 16;
	SU  T = 72 C = 126 N = color I = 16;
	SU  T = 74 C = 126 N = color I = 16;
	SU  T = 75 C = 126 N = color I = 16;
	SU  T = 77 C = 126 N = color I = 16;
	SU  T = 78 C = 126 N = color I = 16;
	SU  T = 79 C = 126 N = color I = 16;
	SU  T = 80 C = 126 N = color I = 16;
	SU  T = 81 C = 126 N = color I = 16;
	SU  T = 82 C = 126 N = color I = 16;
	SU  T = 85 C = 126 N = color I = 16;
	SU  T = 87 C = 126 N = color I = 16;
	SU  T = 88 C = 126 N = color I = 16;
	SU  T = 90 C = 126 N = color I = 16;
	SU  T = 91 C = 126 N = color I = 16;
	SU  T = 92 C = 126 N = color I = 16;
	SU  T = 93 C = 126 N = color I = 16;
	SU  T = 95 C = 126 N = color I = 16;
	SU  T = 97 C = 126 N = color I = 16;
	SU  T = 98 C = 126 N = color I = 16;
	SU  T = 99 C = 126 N = color I = 16;
	SU  T = 100 C = 126 N = color I = 16;
	SU  T = 101 C = 126 N = color I = 16;

	SU  C = 128 N = color I = 16;
	SU  T = 1 C = 128 N = color I = 16;
	SU  T = 2 C = 128 N = color I = 16;
	SU  T = 3 C = 128 N = color I = 16;
	SU  T = 4 C = 128 N = color I = 16;
	SU  T = 5 C = 128 N = color I = 16;
	SU  T = 6 C = 128 N = color I = 16;
	SU  T = 7 C = 128 N = color I = 16;
	SU  T = 8 C = 128 N = color I = 16;
	SU  T = 9 C = 128 N = color I = 16;
	SU  T = 10 C = 128 N = color I = 16;
	SU  T = 11 C = 128 N = color I = 16;
	SU  T = 12 C = 128 N = color I = 16;
	SU  T = 13 C = 128 N = color I = 16;
	SU  T = 14 C = 128 N = color I = 16;
	SU  T = 15 C = 128 N = color I = 16;
	SU  T = 16 C = 128 N = color I = 16;
	SU  T = 17 C = 128 N = color I = 16;
	SU  T = 18 C = 128 N = color I = 16;
	SU  T = 19 C = 128 N = color I = 16;
	SU  T = 20 C = 128 N = color I = 16;
	SU  T = 21 C = 128 N = color I = 16;
	SU  T = 22 C = 128 N = color I = 16;
	SU  T = 23 C = 128 N = color I = 16;
	SU  T = 24 C = 128 N = color I = 16;
	SU  T = 25 C = 128 N = color I = 16;
	SU  T = 26 C = 128 N = color I = 16;
	SU  T = 27 C = 128 N = color I = 16;
	SU  T = 28 C = 128 N = color I = 16;
	SU  T = 29 C = 128 N = color I = 16;
	SU  T = 30 C = 128 N = color I = 16;
	SU  T = 31 C = 128 N = color I = 16;
	SU  T = 32 C = 128 N = color I = 16;
	SU  T = 33 C = 128 N = color I = 16;
	SU  T = 34 C = 128 N = color I = 16;
	SU  T = 35 C = 128 N = color I = 16;
	SU  T = 36 C = 128 N = color I = 16;
	SU  T = 37 C = 128 N = color I = 16;
	SU  T = 38 C = 128 N = color I = 16;
	SU  T = 39 C = 128 N = color I = 16;
	SU  T = 40 C = 128 N = color I = 16;
	SU  T = 41 C = 128 N = color I = 16;
	SU  T = 42 C = 128 N = color I = 16;
	SU  T = 43 C = 128 N = color I = 16;
	SU  T = 44 C = 128 N = color I = 16;
	SU  T = 45 C = 128 N = color I = 16;
	SU  T = 46 C = 128 N = color I = 16;
	SU  T = 47 C = 128 N = color I = 16;
	SU  T = 48 C = 128 N = color I = 16;
	SU  T = 49 C = 128 N = color I = 16;
	SU  T = 50 C = 128 N = color I = 16;
	SU  T = 51 C = 128 N = color I = 16;
	SU  T = 52 C = 128 N = color I = 16;
	SU  T = 53 C = 128 N = color I = 16;
	SU  T = 54 C = 128 N = color I = 16;
	SU  T = 55 C = 128 N = color I = 16;
	SU  T = 56 C = 128 N = color I = 16;
	SU  T = 57 C = 128 N = color I = 16;
	SU  T = 58 C = 128 N = color I = 16;
	SU  T = 59 C = 128 N = color I = 16;
	SU  T = 60 C = 128 N = color I = 16;
	SU  T = 62 C = 128 N = color I = 16;
	SU  T = 63 C = 128 N = color I = 16;
	SU  T = 64 C = 128 N = color I = 16;
	SU  T = 65 C = 128 N = color I = 16;
	SU  T = 66 C = 128 N = color I = 16;
	SU  T = 67 C = 128 N = color I = 16;
	SU  T = 68 C = 128 N = color I = 16;
	SU  T = 69 C = 128 N = color I = 16;
	SU  T = 70 C = 128 N = color I = 16;
	SU  T = 72 C = 128 N = color I = 16;
	SU  T = 74 C = 128 N = color I = 16;
	SU  T = 75 C = 128 N = color I = 16;
	SU  T = 77 C = 128 N = color I = 16;
	SU  T = 78 C = 128 N = color I = 16;
	SU  T = 79 C = 128 N = color I = 16;
	SU  T = 80 C = 128 N = color I = 16;
	SU  T = 81 C = 128 N = color I = 16;
	SU  T = 82 C = 128 N = color I = 16;
	SU  T = 85 C = 128 N = color I = 16;
	SU  T = 87 C = 128 N = color I = 16;
	SU  T = 88 C = 128 N = color I = 16;
	SU  T = 90 C = 128 N = color I = 16;
	SU  T = 91 C = 128 N = color I = 16;
	SU  T = 92 C = 128 N = color I = 16;
	SU  T = 93 C = 128 N = color I = 16;
	SU  T = 95 C = 128 N = color I = 16;
	SU  T = 97 C = 128 N = color I = 16;
	SU  T = 98 C = 128 N = color I = 16;
	SU  T = 99 C = 128 N = color I = 16;
	SU  T = 100 C = 128 N = color I = 16;
	SU  T = 101 C = 128 N = color I = 16;

	SU  C = 130 N = color I = 16;
	SU  T = 1 C = 130 N = color I = 16;
	SU  T = 2 C = 130 N = color I = 16;
	SU  T = 3 C = 130 N = color I = 16;
	SU  T = 4 C = 130 N = color I = 16;
	SU  T = 5 C = 130 N = color I = 16;
	SU  T = 6 C = 130 N = color I = 16;
	SU  T = 7 C = 130 N = color I = 16;
	SU  T = 8 C = 130 N = color I = 16;
	SU  T = 9 C = 130 N = color I = 16;
	SU  T = 10 C = 130 N = color I = 16;
	SU  T = 11 C = 130 N = color I = 16;
	SU  T = 12 C = 130 N = color I = 16;
	SU  T = 13 C = 130 N = color I = 16;
	SU  T = 14 C = 130 N = color I = 16;
	SU  T = 15 C = 130 N = color I = 16;
	SU  T = 16 C = 130 N = color I = 16;
	SU  T = 17 C = 130 N = color I = 16;
	SU  T = 18 C = 130 N = color I = 16;
	SU  T = 19 C = 130 N = color I = 16;
	SU  T = 20 C = 130 N = color I = 16;
	SU  T = 21 C = 130 N = color I = 16;
	SU  T = 22 C = 130 N = color I = 16;
	SU  T = 23 C = 130 N = color I = 16;
	SU  T = 24 C = 130 N = color I = 16;
	SU  T = 25 C = 130 N = color I = 16;
	SU  T = 26 C = 130 N = color I = 16;
	SU  T = 27 C = 130 N = color I = 16;
	SU  T = 28 C = 130 N = color I = 16;
	SU  T = 29 C = 130 N = color I = 16;
	SU  T = 30 C = 130 N = color I = 16;
	SU  T = 31 C = 130 N = color I = 16;
	SU  T = 32 C = 130 N = color I = 16;
	SU  T = 33 C = 130 N = color I = 16;
	SU  T = 34 C = 130 N = color I = 16;
	SU  T = 35 C = 130 N = color I = 16;
	SU  T = 36 C = 130 N = color I = 16;
	SU  T = 37 C = 130 N = color I = 16;
	SU  T = 38 C = 130 N = color I = 16;
	SU  T = 39 C = 130 N = color I = 16;
	SU  T = 40 C = 130 N = color I = 16;
	SU  T = 41 C = 130 N = color I = 16;
	SU  T = 42 C = 130 N = color I = 16;
	SU  T = 43 C = 130 N = color I = 16;
	SU  T = 44 C = 130 N = color I = 16;
	SU  T = 45 C = 130 N = color I = 16;
	SU  T = 46 C = 130 N = color I = 16;
	SU  T = 47 C = 130 N = color I = 16;
	SU  T = 48 C = 130 N = color I = 16;
	SU  T = 49 C = 130 N = color I = 16;
	SU  T = 50 C = 130 N = color I = 16;
	SU  T = 51 C = 130 N = color I = 16;
	SU  T = 52 C = 130 N = color I = 16;
	SU  T = 53 C = 130 N = color I = 16;
	SU  T = 54 C = 130 N = color I = 16;
	SU  T = 55 C = 130 N = color I = 16;
	SU  T = 56 C = 130 N = color I = 16;
	SU  T = 57 C = 130 N = color I = 16;
	SU  T = 58 C = 130 N = color I = 16;
	SU  T = 59 C = 130 N = color I = 16;
	SU  T = 60 C = 130 N = color I = 16;
	SU  T = 62 C = 130 N = color I = 16;
	SU  T = 63 C = 130 N = color I = 16;
	SU  T = 64 C = 130 N = color I = 16;
	SU  T = 65 C = 130 N = color I = 16;
	SU  T = 66 C = 130 N = color I = 16;
	SU  T = 67 C = 130 N = color I = 16;
	SU  T = 68 C = 130 N = color I = 16;
	SU  T = 69 C = 130 N = color I = 16;
	SU  T = 70 C = 130 N = color I = 16;
	SU  T = 72 C = 130 N = color I = 16;
	SU  T = 74 C = 130 N = color I = 16;
	SU  T = 75 C = 130 N = color I = 16;
	SU  T = 77 C = 130 N = color I = 16;
	SU  T = 78 C = 130 N = color I = 16;
	SU  T = 79 C = 130 N = color I = 16;
	SU  T = 80 C = 130 N = color I = 16;
	SU  T = 81 C = 130 N = color I = 16;
	SU  T = 82 C = 130 N = color I = 16;
	SU  T = 85 C = 130 N = color I = 16;
	SU  T = 87 C = 130 N = color I = 16;
	SU  T = 88 C = 130 N = color I = 16;
	SU  T = 90 C = 130 N = color I = 16;
	SU  T = 91 C = 130 N = color I = 16;
	SU  T = 92 C = 130 N = color I = 16;
	SU  T = 93 C = 130 N = color I = 16;
	SU  T = 95 C = 130 N = color I = 16;
	SU  T = 97 C = 130 N = color I = 16;
	SU  T = 98 C = 130 N = color I = 16;
	SU  T = 99 C = 130 N = color I = 16;
	SU  T = 100 C = 130 N = color I = 16;
	SU  T = 101 C = 130 N = color I = 16;

	SU  C = 132 N = color I = 11;
	SU  T = 1 C = 132 N = color I = 11;
	SU  T = 2 C = 132 N = color I = 11;
	SU  T = 3 C = 132 N = color I = 11;
	SU  T = 4 C = 132 N = color I = 11;
	SU  T = 5 C = 132 N = color I = 11;
	SU  T = 6 C = 132 N = color I = 11;
	SU  T = 7 C = 132 N = color I = 11;
	SU  T = 8 C = 132 N = color I = 11;
	SU  T = 9 C = 132 N = color I = 11;
	SU  T = 10 C = 132 N = color I = 11;
	SU  T = 11 C = 132 N = color I = 4;
	SU  T = 12 C = 132 N = color I = 11;
	SU  T = 13 C = 132 N = color I = 11;
	SU  T = 14 C = 132 N = color I = 11;
	SU  T = 15 C = 132 N = color I = 11;
	SU  T = 16 C = 132 N = color I = 11;
	SU  T = 17 C = 132 N = color I = 11;
	SU  T = 18 C = 132 N = color I = 11;
	SU  T = 19 C = 132 N = color I = 11;
	SU  T = 20 C = 132 N = color I = 11;
	SU  T = 21 C = 132 N = color I = 11;
	SU  T = 22 C = 132 N = color I = 11;
	SU  T = 23 C = 132 N = color I = 11;
	SU  T = 27 C = 132 N = color I = 11;
	SU  T = 32 C = 132 N = color I = 11;
	SU  T = 35 C = 132 N = color I = 11;
	SU  T = 36 C = 132 N = color I = 11;
	SU  T = 37 C = 132 N = color I = 11;
	SU  T = 38 C = 132 N = color I = 11;
	SU  T = 42 C = 132 N = color I = 11;
	SU  T = 43 C = 132 N = color I = 11;
	SU  T = 47 C = 132 N = color I = 11;
	SU  T = 48 C = 132 N = color I = 11;
	SU  T = 49 C = 132 N = color I = 11;
	SU  T = 50 C = 132 N = color I = 11;
	SU  T = 51 C = 132 N = color I = 11;
	SU  T = 52 C = 132 N = color I = 11;
	SU  T = 53 C = 132 N = color I = 11;
	SU  T = 54 C = 132 N = color I = 11;
	SU  T = 55 C = 132 N = color I = 11;
	SU  T = 56 C = 132 N = color I = 11;
	SU  T = 57 C = 132 N = color I = 11;
	SU  T = 59 C = 132 N = color I = 4;
	SU  T = 60 C = 132 N = color I = 11;
	SU  T = 62 C = 132 N = color I = 11;
	SU  T = 64 C = 132 N = color I = 4;
	SU  T = 65 C = 132 N = color I = 11;
	SU  T = 66 C = 132 N = color I = 11;
	SU  T = 67 C = 132 N = color I = 4;
	SU  T = 68 C = 132 N = color I = 11;
	SU  T = 69 C = 132 N = color I = 11;
	SU  T = 70 C = 132 N = color I = 11;
	SU  T = 74 C = 132 N = color I = 11;
	SU  T = 75 C = 132 N = color I = 11;
	SU  T = 77 C = 132 N = color I = 4;
	SU  T = 78 C = 132 N = color I = 11;
	SU  T = 79 C = 132 N = color I = 4;
	SU  T = 80 C = 132 N = color I = 11;
	SU  T = 81 C = 132 N = color I = 11;
	SU  T = 91 C = 132 N = color I = 11;
	SU  T = 92 C = 132 N = color I = 11;
	SU  T = 95 C = 132 N = color I = 11;

	SU  T = 11 C = 133 N = color I = 4;
	SU  T = 59 C = 133 N = color I = 4;
	SU  T = 64 C = 133 N = color I = 4;
	SU  T = 67 C = 133 N = color I = 4;
	SU  T = 77 C = 133 N = color I = 4;
	SU  T = 79 C = 133 N = color I = 4;

	SU  T = 11 C = 134 N = color I = 4;
	SU  T = 59 C = 134 N = color I = 4;
	SU  T = 64 C = 134 N = color I = 4;
	SU  T = 67 C = 134 N = color I = 4;
	SU  T = 77 C = 134 N = color I = 4;
	SU  T = 79 C = 134 N = color I = 4;

	SU  C = 135 N = color I = 16;
	SU  T = 1 C = 135 N = color I = 16;
	SU  T = 2 C = 135 N = color I = 16;
	SU  T = 3 C = 135 N = color I = 16;
	SU  T = 4 C = 135 N = color I = 16;
	SU  T = 5 C = 135 N = color I = 16;
	SU  T = 6 C = 135 N = color I = 16;
	SU  T = 7 C = 135 N = color I = 16;
	SU  T = 8 C = 135 N = color I = 16;
	SU  T = 9 C = 135 N = color I = 16;
	SU  T = 10 C = 135 N = color I = 16;
	SU  T = 11 C = 135 N = color I = 4;
	SU  T = 12 C = 135 N = color I = 16;
	SU  T = 13 C = 135 N = color I = 16;
	SU  T = 14 C = 135 N = color I = 16;
	SU  T = 15 C = 135 N = color I = 16;
	SU  T = 16 C = 135 N = color I = 16;
	SU  T = 17 C = 135 N = color I = 16;
	SU  T = 18 C = 135 N = color I = 16;
	SU  T = 19 C = 135 N = color I = 16;
	SU  T = 20 C = 135 N = color I = 16;
	SU  T = 21 C = 135 N = color I = 16;
	SU  T = 22 C = 135 N = color I = 16;
	SU  T = 23 C = 135 N = color I = 16;
	SU  T = 24 C = 135 N = color I = 16;
	SU  T = 25 C = 135 N = color I = 16;
	SU  T = 26 C = 135 N = color I = 16;
	SU  T = 27 C = 135 N = color I = 16;
	SU  T = 28 C = 135 N = color I = 16;
	SU  T = 29 C = 135 N = color I = 16;
	SU  T = 30 C = 135 N = color I = 16;
	SU  T = 31 C = 135 N = color I = 16;
	SU  T = 32 C = 135 N = color I = 16;
	SU  T = 33 C = 135 N = color I = 16;
	SU  T = 34 C = 135 N = color I = 16;
	SU  T = 35 C = 135 N = color I = 16;
	SU  T = 36 C = 135 N = color I = 16;
	SU  T = 37 C = 135 N = color I = 16;
	SU  T = 38 C = 135 N = color I = 16;
	SU  T = 39 C = 135 N = color I = 16;
	SU  T = 40 C = 135 N = color I = 16;
	SU  T = 41 C = 135 N = color I = 16;
	SU  T = 42 C = 135 N = color I = 16;
	SU  T = 43 C = 135 N = color I = 16;
	SU  T = 44 C = 135 N = color I = 16;
	SU  T = 45 C = 135 N = color I = 16;
	SU  T = 46 C = 135 N = color I = 16;
	SU  T = 47 C = 135 N = color I = 16;
	SU  T = 48 C = 135 N = color I = 16;
	SU  T = 49 C = 135 N = color I = 16;
	SU  T = 50 C = 135 N = color I = 16;
	SU  T = 51 C = 135 N = color I = 16;
	SU  T = 52 C = 135 N = color I = 16;
	SU  T = 53 C = 135 N = color I = 16;
	SU  T = 54 C = 135 N = color I = 16;
	SU  T = 55 C = 135 N = color I = 16;
	SU  T = 56 C = 135 N = color I = 16;
	SU  T = 57 C = 135 N = color I = 16;
	SU  T = 58 C = 135 N = color I = 16;
	SU  T = 59 C = 135 N = color I = 4;
	SU  T = 60 C = 135 N = color I = 16;
	SU  T = 62 C = 135 N = color I = 16;
	SU  T = 64 C = 135 N = color I = 4;
	SU  T = 65 C = 135 N = color I = 16;
	SU  T = 66 C = 135 N = color I = 16;
	SU  T = 67 C = 135 N = color I = 4;
	SU  T = 68 C = 135 N = color I = 16;
	SU  T = 69 C = 135 N = color I = 16;
	SU  T = 70 C = 135 N = color I = 16;
	SU  T = 74 C = 135 N = color I = 16;
	SU  T = 75 C = 135 N = color I = 16;
	SU  T = 77 C = 135 N = color I = 4;
	SU  T = 78 C = 135 N = color I = 16;
	SU  T = 79 C = 135 N = color I = 4;
	SU  T = 80 C = 135 N = color I = 16;
	SU  T = 81 C = 135 N = color I = 16;
	SU  T = 91 C = 135 N = color I = 16;
	SU  T = 92 C = 135 N = color I = 16;
	SU  T = 95 C = 135 N = color I = 16;

	SU  C = 136 N = color I = 8;
	SU  T = 1 C = 136 N = color I = 8;
	SU  T = 2 C = 136 N = color I = 8;
	SU  T = 3 C = 136 N = color I = 8;
	SU  T = 4 C = 136 N = color I = 8;
	SU  T = 5 C = 136 N = color I = 8;
	SU  T = 6 C = 136 N = color I = 8;
	SU  T = 7 C = 136 N = color I = 8;
	SU  T = 8 C = 136 N = color I = 8;
	SU  T = 9 C = 136 N = color I = 8;
	SU  T = 10 C = 136 N = color I = 8;
	SU  T = 11 C = 136 N = color I = 4;
	SU  T = 12 C = 136 N = color I = 8;
	SU  T = 13 C = 136 N = color I = 8;
	SU  T = 14 C = 136 N = color I = 8;
	SU  T = 15 C = 136 N = color I = 8;
	SU  T = 16 C = 136 N = color I = 8;
	SU  T = 17 C = 136 N = color I = 8;
	SU  T = 18 C = 136 N = color I = 8;
	SU  T = 19 C = 136 N = color I = 8;
	SU  T = 20 C = 136 N = color I = 8;
	SU  T = 21 C = 136 N = color I = 8;
	SU  T = 22 C = 136 N = color I = 8;
	SU  T = 23 C = 136 N = color I = 8;
	SU  T = 24 C = 136 N = color I = 8;
	SU  T = 25 C = 136 N = color I = 8;
	SU  T = 26 C = 136 N = color I = 8;
	SU  T = 27 C = 136 N = color I = 8;
	SU  T = 28 C = 136 N = color I = 8;
	SU  T = 29 C = 136 N = color I = 8;
	SU  T = 30 C = 136 N = color I = 8;
	SU  T = 31 C = 136 N = color I = 8;
	SU  T = 32 C = 136 N = color I = 8;
	SU  T = 33 C = 136 N = color I = 8;
	SU  T = 34 C = 136 N = color I = 8;
	SU  T = 35 C = 136 N = color I = 8;
	SU  T = 36 C = 136 N = color I = 8;
	SU  T = 37 C = 136 N = color I = 8;
	SU  T = 38 C = 136 N = color I = 8;
	SU  T = 41 C = 136 N = color I = 8;
	SU  T = 42 C = 136 N = color I = 8;
	SU  T = 43 C = 136 N = color I = 8;
	SU  T = 44 C = 136 N = color I = 8;
	SU  T = 45 C = 136 N = color I = 8;
	SU  T = 46 C = 136 N = color I = 8;
	SU  T = 47 C = 136 N = color I = 8;
	SU  T = 48 C = 136 N = color I = 8;
	SU  T = 49 C = 136 N = color I = 8;
	SU  T = 50 C = 136 N = color I = 8;
	SU  T = 51 C = 136 N = color I = 8;
	SU  T = 52 C = 136 N = color I = 8;
	SU  T = 53 C = 136 N = color I = 8;
	SU  T = 54 C = 136 N = color I = 8;
	SU  T = 55 C = 136 N = color I = 8;
	SU  T = 56 C = 136 N = color I = 8;
	SU  T = 57 C = 136 N = color I = 8;
	SU  T = 58 C = 136 N = color I = 8;
	SU  T = 59 C = 136 N = color I = 4;
	SU  T = 60 C = 136 N = color I = 8;
	SU  T = 62 C = 136 N = color I = 8;
	SU  T = 64 C = 136 N = color I = 4;
	SU  T = 65 C = 136 N = color I = 8;
	SU  T = 66 C = 136 N = color I = 8;
	SU  T = 67 C = 136 N = color I = 4;
	SU  T = 68 C = 136 N = color I = 8;
	SU  T = 69 C = 136 N = color I = 8;
	SU  T = 70 C = 136 N = color I = 8;
	SU  T = 74 C = 136 N = color I = 8;
	SU  T = 75 C = 136 N = color I = 8;
	SU  T = 77 C = 136 N = color I = 4;
	SU  T = 78 C = 136 N = color I = 8;
	SU  T = 79 C = 136 N = color I = 4;
	SU  T = 80 C = 136 N = color I = 8;
	SU  T = 81 C = 136 N = color I = 8;
	SU  T = 91 C = 136 N = color I = 8;
	SU  T = 92 C = 136 N = color I = 8;
	SU  T = 95 C = 136 N = color I = 8;

	SU  C = 137 N = color I = 8;
	SU  T = 1 C = 137 N = color I = 8;
	SU  T = 2 C = 137 N = color I = 8;
	SU  T = 3 C = 137 N = color I = 8;
	SU  T = 4 C = 137 N = color I = 8;
	SU  T = 5 C = 137 N = color I = 8;
	SU  T = 6 C = 137 N = color I = 8;
	SU  T = 7 C = 137 N = color I = 8;
	SU  T = 8 C = 137 N = color I = 8;
	SU  T = 9 C = 137 N = color I = 8;
	SU  T = 10 C = 137 N = color I = 8;
	SU  T = 11 C = 137 N = color I = 4;
	SU  T = 12 C = 137 N = color I = 8;
	SU  T = 13 C = 137 N = color I = 8;
	SU  T = 14 C = 137 N = color I = 8;
	SU  T = 15 C = 137 N = color I = 8;
	SU  T = 16 C = 137 N = color I = 8;
	SU  T = 17 C = 137 N = color I = 8;
	SU  T = 18 C = 137 N = color I = 8;
	SU  T = 19 C = 137 N = color I = 8;
	SU  T = 20 C = 137 N = color I = 8;
	SU  T = 21 C = 137 N = color I = 8;
	SU  T = 22 C = 137 N = color I = 8;
	SU  T = 23 C = 137 N = color I = 8;
	SU  T = 24 C = 137 N = color I = 8;
	SU  T = 25 C = 137 N = color I = 8;
	SU  T = 26 C = 137 N = color I = 8;
	SU  T = 27 C = 137 N = color I = 8;
	SU  T = 28 C = 137 N = color I = 8;
	SU  T = 29 C = 137 N = color I = 8;
	SU  T = 30 C = 137 N = color I = 8;
	SU  T = 31 C = 137 N = color I = 8;
	SU  T = 32 C = 137 N = color I = 8;
	SU  T = 33 C = 137 N = color I = 8;
	SU  T = 34 C = 137 N = color I = 8;
	SU  T = 35 C = 137 N = color I = 8;
	SU  T = 36 C = 137 N = color I = 8;
	SU  T = 37 C = 137 N = color I = 8;
	SU  T = 38 C = 137 N = color I = 8;
	SU  T = 41 C = 137 N = color I = 8;
	SU  T = 42 C = 137 N = color I = 8;
	SU  T = 43 C = 137 N = color I = 8;
	SU  T = 44 C = 137 N = color I = 8;
	SU  T = 45 C = 137 N = color I = 8;
	SU  T = 46 C = 137 N = color I = 8;
	SU  T = 47 C = 137 N = color I = 8;
	SU  T = 48 C = 137 N = color I = 8;
	SU  T = 49 C = 137 N = color I = 8;
	SU  T = 50 C = 137 N = color I = 8;
	SU  T = 51 C = 137 N = color I = 8;
	SU  T = 52 C = 137 N = color I = 8;
	SU  T = 53 C = 137 N = color I = 8;
	SU  T = 54 C = 137 N = color I = 8;
	SU  T = 55 C = 137 N = color I = 8;
	SU  T = 56 C = 137 N = color I = 8;
	SU  T = 57 C = 137 N = color I = 8;
	SU  T = 58 C = 137 N = color I = 8;
	SU  T = 59 C = 137 N = color I = 4;
	SU  T = 60 C = 137 N = color I = 8;
	SU  T = 62 C = 137 N = color I = 8;
	SU  T = 64 C = 137 N = color I = 4;
	SU  T = 65 C = 137 N = color I = 8;
	SU  T = 66 C = 137 N = color I = 8;
	SU  T = 67 C = 137 N = color I = 4;
	SU  T = 68 C = 137 N = color I = 8;
	SU  T = 69 C = 137 N = color I = 8;
	SU  T = 70 C = 137 N = color I = 8;
	SU  T = 74 C = 137 N = color I = 8;
	SU  T = 75 C = 137 N = color I = 8;
	SU  T = 77 C = 137 N = color I = 4;
	SU  T = 78 C = 137 N = color I = 8;
	SU  T = 79 C = 137 N = color I = 4;
	SU  T = 80 C = 137 N = color I = 8;
	SU  T = 81 C = 137 N = color I = 8;
	SU  T = 91 C = 137 N = color I = 8;
	SU  T = 92 C = 137 N = color I = 8;
	SU  T = 95 C = 137 N = color I = 8;

	SU  C = 138 N = color I = 8;
	SU  T = 1 C = 138 N = color I = 8;
	SU  T = 2 C = 138 N = color I = 8;
	SU  T = 3 C = 138 N = color I = 8;
	SU  T = 4 C = 138 N = color I = 8;
	SU  T = 5 C = 138 N = color I = 8;
	SU  T = 6 C = 138 N = color I = 8;
	SU  T = 7 C = 138 N = color I = 8;
	SU  T = 8 C = 138 N = color I = 8;
	SU  T = 9 C = 138 N = color I = 8;
	SU  T = 10 C = 138 N = color I = 8;
	SU  T = 11 C = 138 N = color I = 4;
	SU  T = 12 C = 138 N = color I = 8;
	SU  T = 13 C = 138 N = color I = 8;
	SU  T = 14 C = 138 N = color I = 8;
	SU  T = 15 C = 138 N = color I = 8;
	SU  T = 16 C = 138 N = color I = 8;
	SU  T = 17 C = 138 N = color I = 8;
	SU  T = 18 C = 138 N = color I = 8;
	SU  T = 19 C = 138 N = color I = 8;
	SU  T = 20 C = 138 N = color I = 8;
	SU  T = 21 C = 138 N = color I = 8;
	SU  T = 22 C = 138 N = color I = 8;
	SU  T = 23 C = 138 N = color I = 8;
	SU  T = 24 C = 138 N = color I = 8;
	SU  T = 25 C = 138 N = color I = 8;
	SU  T = 26 C = 138 N = color I = 8;
	SU  T = 27 C = 138 N = color I = 8;
	SU  T = 28 C = 138 N = color I = 8;
	SU  T = 29 C = 138 N = color I = 8;
	SU  T = 30 C = 138 N = color I = 8;
	SU  T = 31 C = 138 N = color I = 8;
	SU  T = 32 C = 138 N = color I = 8;
	SU  T = 33 C = 138 N = color I = 8;
	SU  T = 34 C = 138 N = color I = 8;
	SU  T = 35 C = 138 N = color I = 8;
	SU  T = 36 C = 138 N = color I = 8;
	SU  T = 37 C = 138 N = color I = 8;
	SU  T = 38 C = 138 N = color I = 8;
	SU  T = 41 C = 138 N = color I = 8;
	SU  T = 42 C = 138 N = color I = 8;
	SU  T = 43 C = 138 N = color I = 8;
	SU  T = 44 C = 138 N = color I = 8;
	SU  T = 45 C = 138 N = color I = 8;
	SU  T = 46 C = 138 N = color I = 8;
	SU  T = 47 C = 138 N = color I = 8;
	SU  T = 48 C = 138 N = color I = 8;
	SU  T = 49 C = 138 N = color I = 8;
	SU  T = 50 C = 138 N = color I = 8;
	SU  T = 51 C = 138 N = color I = 8;
	SU  T = 52 C = 138 N = color I = 8;
	SU  T = 53 C = 138 N = color I = 8;
	SU  T = 54 C = 138 N = color I = 8;
	SU  T = 55 C = 138 N = color I = 8;
	SU  T = 56 C = 138 N = color I = 8;
	SU  T = 57 C = 138 N = color I = 8;
	SU  T = 58 C = 138 N = color I = 8;
	SU  T = 59 C = 138 N = color I = 4;
	SU  T = 60 C = 138 N = color I = 8;
	SU  T = 62 C = 138 N = color I = 8;
	SU  T = 64 C = 138 N = color I = 4;
	SU  T = 65 C = 138 N = color I = 8;
	SU  T = 66 C = 138 N = color I = 8;
	SU  T = 67 C = 138 N = color I = 4;
	SU  T = 68 C = 138 N = color I = 8;
	SU  T = 69 C = 138 N = color I = 8;
	SU  T = 70 C = 138 N = color I = 8;
	SU  T = 74 C = 138 N = color I = 8;
	SU  T = 75 C = 138 N = color I = 8;
	SU  T = 77 C = 138 N = color I = 4;
	SU  T = 78 C = 138 N = color I = 8;
	SU  T = 79 C = 138 N = color I = 4;
	SU  T = 80 C = 138 N = color I = 8;
	SU  T = 81 C = 138 N = color I = 8;
	SU  T = 91 C = 138 N = color I = 8;
	SU  T = 92 C = 138 N = color I = 8;
	SU  T = 95 C = 138 N = color I = 8;

	SU  C = 139 N = color I = 16;
	SU  T = 1 C = 139 N = color I = 16;
	SU  T = 2 C = 139 N = color I = 16;
	SU  T = 3 C = 139 N = color I = 16;
	SU  T = 4 C = 139 N = color I = 16;
	SU  T = 5 C = 139 N = color I = 16;
	SU  T = 6 C = 139 N = color I = 16;
	SU  T = 7 C = 139 N = color I = 16;
	SU  T = 8 C = 139 N = color I = 16;
	SU  T = 9 C = 139 N = color I = 16;
	SU  T = 10 C = 139 N = color I = 16;
	SU  T = 11 C = 139 N = color I = 4;
	SU  T = 12 C = 139 N = color I = 16;
	SU  T = 13 C = 139 N = color I = 16;
	SU  T = 14 C = 139 N = color I = 16;
	SU  T = 15 C = 139 N = color I = 16;
	SU  T = 16 C = 139 N = color I = 16;
	SU  T = 17 C = 139 N = color I = 16;
	SU  T = 18 C = 139 N = color I = 16;
	SU  T = 19 C = 139 N = color I = 16;
	SU  T = 20 C = 139 N = color I = 16;
	SU  T = 21 C = 139 N = color I = 16;
	SU  T = 22 C = 139 N = color I = 16;
	SU  T = 23 C = 139 N = color I = 16;
	SU  T = 24 C = 139 N = color I = 16;
	SU  T = 25 C = 139 N = color I = 16;
	SU  T = 26 C = 139 N = color I = 16;
	SU  T = 27 C = 139 N = color I = 16;
	SU  T = 28 C = 139 N = color I = 16;
	SU  T = 29 C = 139 N = color I = 16;
	SU  T = 30 C = 139 N = color I = 16;
	SU  T = 31 C = 139 N = color I = 16;
	SU  T = 32 C = 139 N = color I = 16;
	SU  T = 33 C = 139 N = color I = 16;
	SU  T = 34 C = 139 N = color I = 16;
	SU  T = 35 C = 139 N = color I = 16;
	SU  T = 36 C = 139 N = color I = 16;
	SU  T = 37 C = 139 N = color I = 16;
	SU  T = 38 C = 139 N = color I = 16;
	SU  T = 39 C = 139 N = color I = 16;
	SU  T = 41 C = 139 N = color I = 16;
	SU  T = 42 C = 139 N = color I = 16;
	SU  T = 43 C = 139 N = color I = 16;
	SU  T = 44 C = 139 N = color I = 16;
	SU  T = 45 C = 139 N = color I = 16;
	SU  T = 46 C = 139 N = color I = 16;
	SU  T = 47 C = 139 N = color I = 16;
	SU  T = 48 C = 139 N = color I = 16;
	SU  T = 49 C = 139 N = color I = 16;
	SU  T = 50 C = 139 N = color I = 16;
	SU  T = 51 C = 139 N = color I = 16;
	SU  T = 52 C = 139 N = color I = 16;
	SU  T = 53 C = 139 N = color I = 16;
	SU  T = 54 C = 139 N = color I = 16;
	SU  T = 55 C = 139 N = color I = 16;
	SU  T = 56 C = 139 N = color I = 16;
	SU  T = 57 C = 139 N = color I = 16;
	SU  T = 58 C = 139 N = color I = 16;
	SU  T = 59 C = 139 N = color I = 4;
	SU  T = 60 C = 139 N = color I = 16;
	SU  T = 62 C = 139 N = color I = 16;
	SU  T = 64 C = 139 N = color I = 4;
	SU  T = 65 C = 139 N = color I = 16;
	SU  T = 66 C = 139 N = color I = 16;
	SU  T = 67 C = 139 N = color I = 4;
	SU  T = 68 C = 139 N = color I = 16;
	SU  T = 69 C = 139 N = color I = 16;
	SU  T = 70 C = 139 N = color I = 16;
	SU  T = 74 C = 139 N = color I = 16;
	SU  T = 75 C = 139 N = color I = 16;
	SU  T = 77 C = 139 N = color I = 4;
	SU  T = 78 C = 139 N = color I = 16;
	SU  T = 79 C = 139 N = color I = 4;
	SU  T = 80 C = 139 N = color I = 16;
	SU  T = 81 C = 139 N = color I = 16;
	SU  T = 91 C = 139 N = color I = 16;
	SU  T = 92 C = 139 N = color I = 16;
	SU  T = 95 C = 139 N = color I = 16;

	SU  C = 140 N = color I = 5;
	SU  T = 1 C = 140 N = color I = 5;
	SU  T = 2 C = 140 N = color I = 5;
	SU  T = 3 C = 140 N = color I = 5;
	SU  T = 4 C = 140 N = color I = 5;
	SU  T = 5 C = 140 N = color I = 5;
	SU  T = 6 C = 140 N = color I = 5;
	SU  T = 7 C = 140 N = color I = 5;
	SU  T = 8 C = 140 N = color I = 5;
	SU  T = 9 C = 140 N = color I = 5;
	SU  T = 10 C = 140 N = color I = 5;
	SU  T = 11 C = 140 N = color I = 4;
	SU  T = 12 C = 140 N = color I = 5;
	SU  T = 13 C = 140 N = color I = 5;
	SU  T = 14 C = 140 N = color I = 5;
	SU  T = 15 C = 140 N = color I = 5;
	SU  T = 16 C = 140 N = color I = 5;
	SU  T = 17 C = 140 N = color I = 5;
	SU  T = 18 C = 140 N = color I = 5;
	SU  T = 19 C = 140 N = color I = 5;
	SU  T = 20 C = 140 N = color I = 5;
	SU  T = 21 C = 140 N = color I = 5;
	SU  T = 22 C = 140 N = color I = 5;
	SU  T = 23 C = 140 N = color I = 5;
	SU  T = 27 C = 140 N = color I = 5;
	SU  T = 32 C = 140 N = color I = 5;
	SU  T = 35 C = 140 N = color I = 5;
	SU  T = 36 C = 140 N = color I = 5;
	SU  T = 37 C = 140 N = color I = 5;
	SU  T = 38 C = 140 N = color I = 5;
	SU  T = 42 C = 140 N = color I = 5;
	SU  T = 43 C = 140 N = color I = 5;
	SU  T = 47 C = 140 N = color I = 5;
	SU  T = 48 C = 140 N = color I = 5;
	SU  T = 49 C = 140 N = color I = 5;
	SU  T = 50 C = 140 N = color I = 5;
	SU  T = 51 C = 140 N = color I = 5;
	SU  T = 52 C = 140 N = color I = 5;
	SU  T = 53 C = 140 N = color I = 5;
	SU  T = 54 C = 140 N = color I = 5;
	SU  T = 55 C = 140 N = color I = 5;
	SU  T = 56 C = 140 N = color I = 5;
	SU  T = 57 C = 140 N = color I = 5;
	SU  T = 59 C = 140 N = color I = 4;
	SU  T = 60 C = 140 N = color I = 5;
	SU  T = 62 C = 140 N = color I = 5;
	SU  T = 64 C = 140 N = color I = 4;
	SU  T = 65 C = 140 N = color I = 5;
	SU  T = 66 C = 140 N = color I = 5;
	SU  T = 67 C = 140 N = color I = 4;
	SU  T = 68 C = 140 N = color I = 5;
	SU  T = 69 C = 140 N = color I = 5;
	SU  T = 70 C = 140 N = color I = 5;
	SU  T = 74 C = 140 N = color I = 5;
	SU  T = 75 C = 140 N = color I = 5;
	SU  T = 77 C = 140 N = color I = 4;
	SU  T = 78 C = 140 N = color I = 5;
	SU  T = 79 C = 140 N = color I = 4;
	SU  T = 80 C = 140 N = color I = 5;
	SU  T = 81 C = 140 N = color I = 5;
	SU  T = 91 C = 140 N = color I = 5;
	SU  T = 92 C = 140 N = color I = 5;
	SU  T = 95 C = 140 N = color I = 5;

	SU  C = 141 N = color I = 5;
	SU  T = 1 C = 141 N = color I = 5;
	SU  T = 2 C = 141 N = color I = 5;
	SU  T = 3 C = 141 N = color I = 5;
	SU  T = 4 C = 141 N = color I = 5;
	SU  T = 5 C = 141 N = color I = 5;
	SU  T = 6 C = 141 N = color I = 5;
	SU  T = 7 C = 141 N = color I = 5;
	SU  T = 8 C = 141 N = color I = 5;
	SU  T = 9 C = 141 N = color I = 5;
	SU  T = 10 C = 141 N = color I = 5;
	SU  T = 11 C = 141 N = color I = 4;
	SU  T = 12 C = 141 N = color I = 5;
	SU  T = 13 C = 141 N = color I = 5;
	SU  T = 14 C = 141 N = color I = 5;
	SU  T = 15 C = 141 N = color I = 5;
	SU  T = 16 C = 141 N = color I = 5;
	SU  T = 17 C = 141 N = color I = 5;
	SU  T = 18 C = 141 N = color I = 5;
	SU  T = 19 C = 141 N = color I = 5;
	SU  T = 20 C = 141 N = color I = 5;
	SU  T = 21 C = 141 N = color I = 5;
	SU  T = 22 C = 141 N = color I = 5;
	SU  T = 23 C = 141 N = color I = 5;
	SU  T = 27 C = 141 N = color I = 5;
	SU  T = 32 C = 141 N = color I = 5;
	SU  T = 35 C = 141 N = color I = 5;
	SU  T = 36 C = 141 N = color I = 5;
	SU  T = 37 C = 141 N = color I = 5;
	SU  T = 38 C = 141 N = color I = 5;
	SU  T = 42 C = 141 N = color I = 5;
	SU  T = 43 C = 141 N = color I = 5;
	SU  T = 47 C = 141 N = color I = 5;
	SU  T = 48 C = 141 N = color I = 5;
	SU  T = 49 C = 141 N = color I = 5;
	SU  T = 50 C = 141 N = color I = 5;
	SU  T = 51 C = 141 N = color I = 5;
	SU  T = 52 C = 141 N = color I = 5;
	SU  T = 53 C = 141 N = color I = 5;
	SU  T = 54 C = 141 N = color I = 5;
	SU  T = 55 C = 141 N = color I = 5;
	SU  T = 56 C = 141 N = color I = 5;
	SU  T = 57 C = 141 N = color I = 5;
	SU  T = 59 C = 141 N = color I = 4;
	SU  T = 60 C = 141 N = color I = 5;
	SU  T = 62 C = 141 N = color I = 5;
	SU  T = 64 C = 141 N = color I = 4;
	SU  T = 65 C = 141 N = color I = 5;
	SU  T = 66 C = 141 N = color I = 5;
	SU  T = 67 C = 141 N = color I = 4;
	SU  T = 68 C = 141 N = color I = 5;
	SU  T = 69 C = 141 N = color I = 5;
	SU  T = 70 C = 141 N = color I = 5;
	SU  T = 74 C = 141 N = color I = 5;
	SU  T = 75 C = 141 N = color I = 5;
	SU  T = 77 C = 141 N = color I = 4;
	SU  T = 78 C = 141 N = color I = 5;
	SU  T = 79 C = 141 N = color I = 4;
	SU  T = 80 C = 141 N = color I = 5;
	SU  T = 81 C = 141 N = color I = 5;
	SU  T = 91 C = 141 N = color I = 5;
	SU  T = 92 C = 141 N = color I = 5;
	SU  T = 95 C = 141 N = color I = 5;

	SU  T = 11 C = 142 N = color I = 4;
	SU  T = 59 C = 142 N = color I = 4;
	SU  T = 64 C = 142 N = color I = 4;
	SU  T = 67 C = 142 N = color I = 4;
	SU  T = 77 C = 142 N = color I = 4;
	SU  T = 79 C = 142 N = color I = 4;

	SU  C = 143 N = color I = 5;
	SU  T = 1 C = 143 N = color I = 5;
	SU  T = 2 C = 143 N = color I = 5;
	SU  T = 3 C = 143 N = color I = 5;
	SU  T = 4 C = 143 N = color I = 5;
	SU  T = 5 C = 143 N = color I = 5;
	SU  T = 6 C = 143 N = color I = 5;
	SU  T = 7 C = 143 N = color I = 5;
	SU  T = 8 C = 143 N = color I = 5;
	SU  T = 9 C = 143 N = color I = 5;
	SU  T = 10 C = 143 N = color I = 5;
	SU  T = 11 C = 143 N = color I = 4;
	SU  T = 12 C = 143 N = color I = 5;
	SU  T = 13 C = 143 N = color I = 5;
	SU  T = 14 C = 143 N = color I = 5;
	SU  T = 15 C = 143 N = color I = 5;
	SU  T = 16 C = 143 N = color I = 5;
	SU  T = 17 C = 143 N = color I = 5;
	SU  T = 18 C = 143 N = color I = 5;
	SU  T = 19 C = 143 N = color I = 5;
	SU  T = 20 C = 143 N = color I = 5;
	SU  T = 21 C = 143 N = color I = 5;
	SU  T = 22 C = 143 N = color I = 5;
	SU  T = 23 C = 143 N = color I = 5;
	SU  T = 27 C = 143 N = color I = 5;
	SU  T = 32 C = 143 N = color I = 5;
	SU  T = 35 C = 143 N = color I = 5;
	SU  T = 36 C = 143 N = color I = 5;
	SU  T = 37 C = 143 N = color I = 5;
	SU  T = 38 C = 143 N = color I = 5;
	SU  T = 42 C = 143 N = color I = 5;
	SU  T = 43 C = 143 N = color I = 5;
	SU  T = 47 C = 143 N = color I = 5;
	SU  T = 48 C = 143 N = color I = 5;
	SU  T = 49 C = 143 N = color I = 5;
	SU  T = 50 C = 143 N = color I = 5;
	SU  T = 51 C = 143 N = color I = 5;
	SU  T = 52 C = 143 N = color I = 5;
	SU  T = 53 C = 143 N = color I = 5;
	SU  T = 54 C = 143 N = color I = 5;
	SU  T = 55 C = 143 N = color I = 5;
	SU  T = 56 C = 143 N = color I = 5;
	SU  T = 57 C = 143 N = color I = 5;
	SU  T = 59 C = 143 N = color I = 4;
	SU  T = 60 C = 143 N = color I = 5;
	SU  T = 62 C = 143 N = color I = 5;
	SU  T = 64 C = 143 N = color I = 4;
	SU  T = 65 C = 143 N = color I = 5;
	SU  T = 66 C = 143 N = color I = 5;
	SU  T = 67 C = 143 N = color I = 4;
	SU  T = 68 C = 143 N = color I = 5;
	SU  T = 69 C = 143 N = color I = 5;
	SU  T = 70 C = 143 N = color I = 5;
	SU  T = 74 C = 143 N = color I = 5;
	SU  T = 75 C = 143 N = color I = 5;
	SU  T = 77 C = 143 N = color I = 4;
	SU  T = 78 C = 143 N = color I = 5;
	SU  T = 79 C = 143 N = color I = 4;
	SU  T = 80 C = 143 N = color I = 5;
	SU  T = 81 C = 143 N = color I = 5;
	SU  T = 91 C = 143 N = color I = 5;
	SU  T = 92 C = 143 N = color I = 5;
	SU  T = 95 C = 143 N = color I = 5;

	SU  C = 144 N = color I = 5;
	SU  T = 1 C = 144 N = color I = 5;
	SU  T = 2 C = 144 N = color I = 5;
	SU  T = 3 C = 144 N = color I = 5;
	SU  T = 4 C = 144 N = color I = 5;
	SU  T = 5 C = 144 N = color I = 5;
	SU  T = 6 C = 144 N = color I = 5;
	SU  T = 7 C = 144 N = color I = 5;
	SU  T = 8 C = 144 N = color I = 5;
	SU  T = 9 C = 144 N = color I = 5;
	SU  T = 10 C = 144 N = color I = 5;
	SU  T = 11 C = 144 N = color I = 4;
	SU  T = 12 C = 144 N = color I = 5;
	SU  T = 13 C = 144 N = color I = 5;
	SU  T = 14 C = 144 N = color I = 5;
	SU  T = 15 C = 144 N = color I = 5;
	SU  T = 16 C = 144 N = color I = 5;
	SU  T = 17 C = 144 N = color I = 5;
	SU  T = 18 C = 144 N = color I = 5;
	SU  T = 19 C = 144 N = color I = 5;
	SU  T = 20 C = 144 N = color I = 5;
	SU  T = 21 C = 144 N = color I = 5;
	SU  T = 22 C = 144 N = color I = 5;
	SU  T = 23 C = 144 N = color I = 5;
	SU  T = 27 C = 144 N = color I = 5;
	SU  T = 32 C = 144 N = color I = 5;
	SU  T = 35 C = 144 N = color I = 5;
	SU  T = 36 C = 144 N = color I = 5;
	SU  T = 37 C = 144 N = color I = 5;
	SU  T = 38 C = 144 N = color I = 5;
	SU  T = 42 C = 144 N = color I = 5;
	SU  T = 43 C = 144 N = color I = 5;
	SU  T = 47 C = 144 N = color I = 5;
	SU  T = 48 C = 144 N = color I = 5;
	SU  T = 49 C = 144 N = color I = 5;
	SU  T = 50 C = 144 N = color I = 5;
	SU  T = 51 C = 144 N = color I = 5;
	SU  T = 52 C = 144 N = color I = 5;
	SU  T = 53 C = 144 N = color I = 5;
	SU  T = 54 C = 144 N = color I = 5;
	SU  T = 55 C = 144 N = color I = 5;
	SU  T = 56 C = 144 N = color I = 5;
	SU  T = 57 C = 144 N = color I = 5;
	SU  T = 59 C = 144 N = color I = 4;
	SU  T = 60 C = 144 N = color I = 5;
	SU  T = 62 C = 144 N = color I = 5;
	SU  T = 64 C = 144 N = color I = 4;
	SU  T = 65 C = 144 N = color I = 5;
	SU  T = 66 C = 144 N = color I = 5;
	SU  T = 67 C = 144 N = color I = 4;
	SU  T = 68 C = 144 N = color I = 5;
	SU  T = 69 C = 144 N = color I = 5;
	SU  T = 70 C = 144 N = color I = 5;
	SU  T = 74 C = 144 N = color I = 5;
	SU  T = 75 C = 144 N = color I = 5;
	SU  T = 77 C = 144 N = color I = 4;
	SU  T = 78 C = 144 N = color I = 5;
	SU  T = 79 C = 144 N = color I = 4;
	SU  T = 80 C = 144 N = color I = 5;
	SU  T = 81 C = 144 N = color I = 5;
	SU  T = 91 C = 144 N = color I = 5;
	SU  T = 92 C = 144 N = color I = 5;
	SU  T = 95 C = 144 N = color I = 5;

	SU  C = 145 N = color I = 4;
	SU  T = 1 C = 145 N = color I = 4;
	SU  T = 2 C = 145 N = color I = 4;
	SU  T = 3 C = 145 N = color I = 4;
	SU  T = 4 C = 145 N = color I = 4;
	SU  T = 5 C = 145 N = color I = 4;
	SU  T = 6 C = 145 N = color I = 4;
	SU  T = 7 C = 145 N = color I = 4;
	SU  T = 8 C = 145 N = color I = 4;
	SU  T = 9 C = 145 N = color I = 4;
	SU  T = 10 C = 145 N = color I = 4;
	SU  T = 11 C = 145 N = color I = 4;
	SU  T = 12 C = 145 N = color I = 4;
	SU  T = 13 C = 145 N = color I = 4;
	SU  T = 14 C = 145 N = color I = 4;
	SU  T = 15 C = 145 N = color I = 4;
	SU  T = 16 C = 145 N = color I = 4;
	SU  T = 17 C = 145 N = color I = 4;
	SU  T = 18 C = 145 N = color I = 4;
	SU  T = 19 C = 145 N = color I = 4;
	SU  T = 20 C = 145 N = color I = 4;
	SU  T = 21 C = 145 N = color I = 4;
	SU  T = 22 C = 145 N = color I = 4;
	SU  T = 23 C = 145 N = color I = 4;
	SU  T = 27 C = 145 N = color I = 4;
	SU  T = 32 C = 145 N = color I = 4;
	SU  T = 35 C = 145 N = color I = 4;
	SU  T = 36 C = 145 N = color I = 4;
	SU  T = 37 C = 145 N = color I = 4;
	SU  T = 38 C = 145 N = color I = 4;
	SU  T = 42 C = 145 N = color I = 4;
	SU  T = 43 C = 145 N = color I = 4;
	SU  T = 47 C = 145 N = color I = 4;
	SU  T = 48 C = 145 N = color I = 4;
	SU  T = 49 C = 145 N = color I = 4;
	SU  T = 50 C = 145 N = color I = 4;
	SU  T = 51 C = 145 N = color I = 4;
	SU  T = 52 C = 145 N = color I = 4;
	SU  T = 53 C = 145 N = color I = 4;
	SU  T = 54 C = 145 N = color I = 4;
	SU  T = 55 C = 145 N = color I = 4;
	SU  T = 56 C = 145 N = color I = 4;
	SU  T = 57 C = 145 N = color I = 4;
	SU  T = 59 C = 145 N = color I = 4;
	SU  T = 60 C = 145 N = color I = 4;
	SU  T = 62 C = 145 N = color I = 4;
	SU  T = 64 C = 145 N = color I = 4;
	SU  T = 65 C = 145 N = color I = 4;
	SU  T = 66 C = 145 N = color I = 4;
	SU  T = 67 C = 145 N = color I = 4;
	SU  T = 68 C = 145 N = color I = 4;
	SU  T = 69 C = 145 N = color I = 4;
	SU  T = 70 C = 145 N = color I = 4;
	SU  T = 74 C = 145 N = color I = 4;
	SU  T = 75 C = 145 N = color I = 4;
	SU  T = 77 C = 145 N = color I = 4;
	SU  T = 78 C = 145 N = color I = 4;
	SU  T = 79 C = 145 N = color I = 4;
	SU  T = 80 C = 145 N = color I = 4;
	SU  T = 81 C = 145 N = color I = 4;
	SU  T = 91 C = 145 N = color I = 4;
	SU  T = 92 C = 145 N = color I = 4;
	SU  T = 95 C = 145 N = color I = 4;

	SU  T = 11 C = 146 N = color I = 4;
	SU  T = 59 C = 146 N = color I = 4;
	SU  T = 64 C = 146 N = color I = 4;
	SU  T = 67 C = 146 N = color I = 4;
	SU  T = 77 C = 146 N = color I = 4;
	SU  T = 79 C = 146 N = color I = 4;

	SU  T = 11 C = 147 N = color I = 4;
	SU  T = 59 C = 147 N = color I = 4;
	SU  T = 64 C = 147 N = color I = 4;
	SU  T = 67 C = 147 N = color I = 4;
	SU  T = 77 C = 147 N = color I = 4;
	SU  T = 79 C = 147 N = color I = 4;

	SU  T = 11 C = 148 N = color I = 4;
	SU  T = 59 C = 148 N = color I = 4;
	SU  T = 64 C = 148 N = color I = 4;
	SU  T = 67 C = 148 N = color I = 4;
	SU  T = 77 C = 148 N = color I = 4;
	SU  T = 79 C = 148 N = color I = 4;

	SU  T = 11 C = 149 N = color I = 4;
	SU  T = 59 C = 149 N = color I = 4;
	SU  T = 64 C = 149 N = color I = 4;
	SU  T = 67 C = 149 N = color I = 4;
	SU  T = 77 C = 149 N = color I = 4;
	SU  T = 79 C = 149 N = color I = 4;

	SU  T = 11 C = 150 N = color I = 4;
	SU  T = 59 C = 150 N = color I = 4;
	SU  T = 64 C = 150 N = color I = 4;
	SU  T = 67 C = 150 N = color I = 4;
	SU  T = 77 C = 150 N = color I = 4;
	SU  T = 79 C = 150 N = color I = 4;

	SU  T = 11 C = 151 N = color I = 4;
	SU  T = 59 C = 151 N = color I = 4;
	SU  T = 64 C = 151 N = color I = 4;
	SU  T = 67 C = 151 N = color I = 4;
	SU  T = 77 C = 151 N = color I = 4;
	SU  T = 79 C = 151 N = color I = 4;

	SU  C = 152 N = color I = 4;
	SU  T = 1 C = 152 N = color I = 11;
	SU  T = 2 C = 152 N = color I = 11;
	SU  T = 3 C = 152 N = color I = 11;
	SU  T = 4 C = 152 N = color I = 11;
	SU  T = 5 C = 152 N = color I = 11;
	SU  T = 6 C = 152 N = color I = 11;
	SU  T = 7 C = 152 N = color I = 11;
	SU  T = 9 C = 152 N = color I = 11;
	SU  T = 10 C = 152 N = color I = 11;
	SU  T = 11 C = 152 N = color I = 4;
	SU  T = 13 C = 152 N = color I = 11;
	SU  T = 14 C = 152 N = color I = 11;
	SU  T = 15 C = 152 N = color I = 11;
	SU  T = 16 C = 152 N = color I = 11;
	SU  T = 17 C = 152 N = color I = 11;
	SU  T = 18 C = 152 N = color I = 11;
	SU  T = 19 C = 152 N = color I = 11;
	SU  T = 22 C = 152 N = color I = 11;
	SU  T = 23 C = 152 N = color I = 11;
	SU  T = 27 C = 152 N = color I = 11;
	SU  T = 32 C = 152 N = color I = 11;
	SU  T = 35 C = 152 N = color I = 11;
	SU  T = 36 C = 152 N = color I = 11;
	SU  T = 37 C = 152 N = color I = 11;
	SU  T = 38 C = 152 N = color I = 11;
	SU  T = 42 C = 152 N = color I = 11;
	SU  T = 43 C = 152 N = color I = 11;
	SU  T = 47 C = 152 N = color I = 11;
	SU  T = 48 C = 152 N = color I = 11;
	SU  T = 49 C = 152 N = color I = 11;
	SU  T = 50 C = 152 N = color I = 11;
	SU  T = 51 C = 152 N = color I = 11;
	SU  T = 53 C = 152 N = color I = 11;
	SU  T = 54 C = 152 N = color I = 11;
	SU  T = 55 C = 152 N = color I = 11;
	SU  T = 56 C = 152 N = color I = 11;
	SU  T = 57 C = 152 N = color I = 11;
	SU  T = 59 C = 152 N = color I = 4;
	SU  T = 60 C = 152 N = color I = 11;
	SU  T = 62 C = 152 N = color I = 11;
	SU  T = 64 C = 152 N = color I = 4;
	SU  T = 65 C = 152 N = color I = 11;
	SU  T = 66 C = 152 N = color I = 11;
	SU  T = 67 C = 152 N = color I = 4;
	SU  T = 68 C = 152 N = color I = 11;
	SU  T = 69 C = 152 N = color I = 11;
	SU  T = 70 C = 152 N = color I = 11;
	SU  T = 74 C = 152 N = color I = 11;
	SU  T = 75 C = 152 N = color I = 11;
	SU  T = 77 C = 152 N = color I = 4;
	SU  T = 78 C = 152 N = color I = 11;
	SU  T = 79 C = 152 N = color I = 4;
	SU  T = 80 C = 152 N = color I = 11;
	SU  T = 81 C = 152 N = color I = 11;
	SU  T = 91 C = 152 N = color I = 11;
	SU  T = 92 C = 152 N = color I = 11;
	SU  T = 95 C = 152 N = color I = 11;

	SU  C = 153 N = color I = 4;
	SU  T = 1 C = 153 N = color I = 4;
	SU  T = 2 C = 153 N = color I = 4;
	SU  T = 3 C = 153 N = color I = 4;
	SU  T = 4 C = 153 N = color I = 4;
	SU  T = 5 C = 153 N = color I = 4;
	SU  T = 6 C = 153 N = color I = 4;
	SU  T = 7 C = 153 N = color I = 4;
	SU  T = 8 C = 153 N = color I = 4;
	SU  T = 9 C = 153 N = color I = 4;
	SU  T = 10 C = 153 N = color I = 4;
	SU  T = 11 C = 153 N = color I = 4;
	SU  T = 12 C = 153 N = color I = 4;
	SU  T = 13 C = 153 N = color I = 4;
	SU  T = 14 C = 153 N = color I = 4;
	SU  T = 15 C = 153 N = color I = 4;
	SU  T = 16 C = 153 N = color I = 4;
	SU  T = 17 C = 153 N = color I = 4;
	SU  T = 18 C = 153 N = color I = 4;
	SU  T = 19 C = 153 N = color I = 4;
	SU  T = 20 C = 153 N = color I = 4;
	SU  T = 21 C = 153 N = color I = 4;
	SU  T = 22 C = 153 N = color I = 4;
	SU  T = 23 C = 153 N = color I = 4;
	SU  T = 27 C = 153 N = color I = 4;
	SU  T = 32 C = 153 N = color I = 4;
	SU  T = 35 C = 153 N = color I = 4;
	SU  T = 36 C = 153 N = color I = 4;
	SU  T = 37 C = 153 N = color I = 4;
	SU  T = 38 C = 153 N = color I = 4;
	SU  T = 42 C = 153 N = color I = 4;
	SU  T = 43 C = 153 N = color I = 4;
	SU  T = 47 C = 153 N = color I = 4;
	SU  T = 48 C = 153 N = color I = 4;
	SU  T = 49 C = 153 N = color I = 4;
	SU  T = 50 C = 153 N = color I = 4;
	SU  T = 51 C = 153 N = color I = 4;
	SU  T = 52 C = 153 N = color I = 4;
	SU  T = 53 C = 153 N = color I = 4;
	SU  T = 54 C = 153 N = color I = 4;
	SU  T = 55 C = 153 N = color I = 4;
	SU  T = 56 C = 153 N = color I = 4;
	SU  T = 57 C = 153 N = color I = 4;
	SU  T = 59 C = 153 N = color I = 4;
	SU  T = 60 C = 153 N = color I = 4;
	SU  T = 62 C = 153 N = color I = 4;
	SU  T = 64 C = 153 N = color I = 4;
	SU  T = 65 C = 153 N = color I = 4;
	SU  T = 66 C = 153 N = color I = 4;
	SU  T = 67 C = 153 N = color I = 4;
	SU  T = 68 C = 153 N = color I = 4;
	SU  T = 69 C = 153 N = color I = 4;
	SU  T = 70 C = 153 N = color I = 4;
	SU  T = 74 C = 153 N = color I = 4;
	SU  T = 75 C = 153 N = color I = 4;
	SU  T = 77 C = 153 N = color I = 4;
	SU  T = 78 C = 153 N = color I = 4;
	SU  T = 79 C = 153 N = color I = 4;
	SU  T = 80 C = 153 N = color I = 4;
	SU  T = 81 C = 153 N = color I = 4;
	SU  T = 91 C = 153 N = color I = 4;
	SU  T = 92 C = 153 N = color I = 4;
	SU  T = 95 C = 153 N = color I = 4;

	SU  C = 154 N = color I = 11;
	SU  T = 1 C = 154 N = color I = 11;
	SU  T = 2 C = 154 N = color I = 11;
	SU  T = 3 C = 154 N = color I = 11;
	SU  T = 4 C = 154 N = color I = 11;
	SU  T = 5 C = 154 N = color I = 11;
	SU  T = 6 C = 154 N = color I = 11;
	SU  T = 7 C = 154 N = color I = 11;
	SU  T = 8 C = 154 N = color I = 11;
	SU  T = 9 C = 154 N = color I = 11;
	SU  T = 10 C = 154 N = color I = 11;
	SU  T = 11 C = 154 N = color I = 4;
	SU  T = 12 C = 154 N = color I = 11;
	SU  T = 13 C = 154 N = color I = 11;
	SU  T = 14 C = 154 N = color I = 11;
	SU  T = 15 C = 154 N = color I = 11;
	SU  T = 16 C = 154 N = color I = 11;
	SU  T = 17 C = 154 N = color I = 11;
	SU  T = 18 C = 154 N = color I = 11;
	SU  T = 19 C = 154 N = color I = 11;
	SU  T = 20 C = 154 N = color I = 11;
	SU  T = 21 C = 154 N = color I = 11;
	SU  T = 22 C = 154 N = color I = 11;
	SU  T = 23 C = 154 N = color I = 11;
	SU  T = 27 C = 154 N = color I = 11;
	SU  T = 32 C = 154 N = color I = 11;
	SU  T = 35 C = 154 N = color I = 11;
	SU  T = 36 C = 154 N = color I = 11;
	SU  T = 37 C = 154 N = color I = 11;
	SU  T = 38 C = 154 N = color I = 11;
	SU  T = 42 C = 154 N = color I = 11;
	SU  T = 43 C = 154 N = color I = 11;
	SU  T = 47 C = 154 N = color I = 11;
	SU  T = 48 C = 154 N = color I = 11;
	SU  T = 49 C = 154 N = color I = 11;
	SU  T = 50 C = 154 N = color I = 11;
	SU  T = 51 C = 154 N = color I = 11;
	SU  T = 52 C = 154 N = color I = 11;
	SU  T = 53 C = 154 N = color I = 11;
	SU  T = 54 C = 154 N = color I = 11;
	SU  T = 55 C = 154 N = color I = 11;
	SU  T = 56 C = 154 N = color I = 11;
	SU  T = 57 C = 154 N = color I = 11;
	SU  T = 59 C = 154 N = color I = 4;
	SU  T = 60 C = 154 N = color I = 11;
	SU  T = 62 C = 154 N = color I = 11;
	SU  T = 64 C = 154 N = color I = 4;
	SU  T = 65 C = 154 N = color I = 11;
	SU  T = 66 C = 154 N = color I = 11;
	SU  T = 67 C = 154 N = color I = 4;
	SU  T = 68 C = 154 N = color I = 11;
	SU  T = 69 C = 154 N = color I = 11;
	SU  T = 70 C = 154 N = color I = 11;
	SU  T = 74 C = 154 N = color I = 11;
	SU  T = 75 C = 154 N = color I = 11;
	SU  T = 77 C = 154 N = color I = 4;
	SU  T = 78 C = 154 N = color I = 11;
	SU  T = 79 C = 154 N = color I = 4;
	SU  T = 80 C = 154 N = color I = 11;
	SU  T = 81 C = 154 N = color I = 11;
	SU  T = 91 C = 154 N = color I = 11;
	SU  T = 92 C = 154 N = color I = 11;
	SU  T = 95 C = 154 N = color I = 11;

	SU  C = 155 N = color I = 11;
	SU  T = 1 C = 155 N = color I = 11;
	SU  T = 2 C = 155 N = color I = 11;
	SU  T = 3 C = 155 N = color I = 11;
	SU  T = 4 C = 155 N = color I = 11;
	SU  T = 5 C = 155 N = color I = 11;
	SU  T = 6 C = 155 N = color I = 11;
	SU  T = 7 C = 155 N = color I = 11;
	SU  T = 8 C = 155 N = color I = 11;
	SU  T = 9 C = 155 N = color I = 11;
	SU  T = 10 C = 155 N = color I = 11;
	SU  T = 11 C = 155 N = color I = 4;
	SU  T = 12 C = 155 N = color I = 11;
	SU  T = 13 C = 155 N = color I = 11;
	SU  T = 14 C = 155 N = color I = 11;
	SU  T = 15 C = 155 N = color I = 11;
	SU  T = 16 C = 155 N = color I = 11;
	SU  T = 17 C = 155 N = color I = 11;
	SU  T = 18 C = 155 N = color I = 11;
	SU  T = 19 C = 155 N = color I = 11;
	SU  T = 20 C = 155 N = color I = 11;
	SU  T = 21 C = 155 N = color I = 11;
	SU  T = 22 C = 155 N = color I = 11;
	SU  T = 23 C = 155 N = color I = 11;
	SU  T = 27 C = 155 N = color I = 11;
	SU  T = 32 C = 155 N = color I = 11;
	SU  T = 35 C = 155 N = color I = 11;
	SU  T = 36 C = 155 N = color I = 11;
	SU  T = 37 C = 155 N = color I = 11;
	SU  T = 38 C = 155 N = color I = 11;
	SU  T = 42 C = 155 N = color I = 11;
	SU  T = 43 C = 155 N = color I = 11;
	SU  T = 47 C = 155 N = color I = 11;
	SU  T = 48 C = 155 N = color I = 11;
	SU  T = 49 C = 155 N = color I = 11;
	SU  T = 50 C = 155 N = color I = 11;
	SU  T = 51 C = 155 N = color I = 11;
	SU  T = 52 C = 155 N = color I = 11;
	SU  T = 53 C = 155 N = color I = 11;
	SU  T = 54 C = 155 N = color I = 11;
	SU  T = 55 C = 155 N = color I = 11;
	SU  T = 56 C = 155 N = color I = 11;
	SU  T = 57 C = 155 N = color I = 11;
	SU  T = 59 C = 155 N = color I = 4;
	SU  T = 60 C = 155 N = color I = 11;
	SU  T = 62 C = 155 N = color I = 11;
	SU  T = 64 C = 155 N = color I = 4;
	SU  T = 65 C = 155 N = color I = 11;
	SU  T = 66 C = 155 N = color I = 11;
	SU  T = 67 C = 155 N = color I = 4;
	SU  T = 68 C = 155 N = color I = 11;
	SU  T = 69 C = 155 N = color I = 11;
	SU  T = 70 C = 155 N = color I = 11;
	SU  T = 74 C = 155 N = color I = 11;
	SU  T = 75 C = 155 N = color I = 11;
	SU  T = 77 C = 155 N = color I = 4;
	SU  T = 78 C = 155 N = color I = 11;
	SU  T = 79 C = 155 N = color I = 4;
	SU  T = 80 C = 155 N = color I = 11;
	SU  T = 81 C = 155 N = color I = 11;
	SU  T = 91 C = 155 N = color I = 11;
	SU  T = 92 C = 155 N = color I = 11;
	SU  T = 95 C = 155 N = color I = 11;

	SU  C = 156 N = color I = 13;
	SU  T = 1 C = 156 N = color I = 13;
	SU  T = 2 C = 156 N = color I = 13;
	SU  T = 3 C = 156 N = color I = 13;
	SU  T = 4 C = 156 N = color I = 13;
	SU  T = 5 C = 156 N = color I = 13;
	SU  T = 6 C = 156 N = color I = 13;
	SU  T = 7 C = 156 N = color I = 13;
	SU  T = 9 C = 156 N = color I = 13;
	SU  T = 10 C = 156 N = color I = 13;
	SU  T = 11 C = 156 N = color I = 4;
	SU  T = 12 C = 156 N = color I = 13;
	SU  T = 13 C = 156 N = color I = 13;
	SU  T = 14 C = 156 N = color I = 13;
	SU  T = 15 C = 156 N = color I = 13;
	SU  T = 16 C = 156 N = color I = 13;
	SU  T = 17 C = 156 N = color I = 13;
	SU  T = 18 C = 156 N = color I = 13;
	SU  T = 19 C = 156 N = color I = 13;
	SU  T = 20 C = 156 N = color I = 13;
	SU  T = 21 C = 156 N = color I = 13;
	SU  T = 22 C = 156 N = color I = 13;
	SU  T = 23 C = 156 N = color I = 13;
	SU  T = 27 C = 156 N = color I = 13;
	SU  T = 32 C = 156 N = color I = 13;
	SU  T = 35 C = 156 N = color I = 13;
	SU  T = 36 C = 156 N = color I = 13;
	SU  T = 37 C = 156 N = color I = 13;
	SU  T = 38 C = 156 N = color I = 13;
	SU  T = 42 C = 156 N = color I = 13;
	SU  T = 43 C = 156 N = color I = 13;
	SU  T = 47 C = 156 N = color I = 13;
	SU  T = 48 C = 156 N = color I = 13;
	SU  T = 49 C = 156 N = color I = 13;
	SU  T = 50 C = 156 N = color I = 13;
	SU  T = 51 C = 156 N = color I = 13;
	SU  T = 52 C = 156 N = color I = 13;
	SU  T = 53 C = 156 N = color I = 13;
	SU  T = 54 C = 156 N = color I = 13;
	SU  T = 55 C = 156 N = color I = 13;
	SU  T = 56 C = 156 N = color I = 13;
	SU  T = 57 C = 156 N = color I = 13;
	SU  T = 59 C = 156 N = color I = 4;
	SU  T = 60 C = 156 N = color I = 13;
	SU  T = 62 C = 156 N = color I = 13;
	SU  T = 64 C = 156 N = color I = 4;
	SU  T = 65 C = 156 N = color I = 13;
	SU  T = 66 C = 156 N = color I = 13;
	SU  T = 67 C = 156 N = color I = 4;
	SU  T = 68 C = 156 N = color I = 13;
	SU  T = 69 C = 156 N = color I = 13;
	SU  T = 70 C = 156 N = color I = 13;
	SU  T = 74 C = 156 N = color I = 13;
	SU  T = 75 C = 156 N = color I = 13;
	SU  T = 77 C = 156 N = color I = 4;
	SU  T = 78 C = 156 N = color I = 13;
	SU  T = 79 C = 156 N = color I = 4;
	SU  T = 80 C = 156 N = color I = 13;
	SU  T = 81 C = 156 N = color I = 13;
	SU  T = 91 C = 156 N = color I = 13;
	SU  T = 92 C = 156 N = color I = 13;
	SU  T = 95 C = 156 N = color I = 13;

	SU  C = 157 N = color I = 5;
	SU  T = 1 C = 157 N = color I = 5;
	SU  T = 2 C = 157 N = color I = 5;
	SU  T = 3 C = 157 N = color I = 5;
	SU  T = 4 C = 157 N = color I = 5;
	SU  T = 5 C = 157 N = color I = 5;
	SU  T = 6 C = 157 N = color I = 5;
	SU  T = 7 C = 157 N = color I = 5;
	SU  T = 8 C = 157 N = color I = 5;
	SU  T = 9 C = 157 N = color I = 5;
	SU  T = 10 C = 157 N = color I = 5;
	SU  T = 11 C = 157 N = color I = 4;
	SU  T = 12 C = 157 N = color I = 5;
	SU  T = 13 C = 157 N = color I = 5;
	SU  T = 14 C = 157 N = color I = 5;
	SU  T = 15 C = 157 N = color I = 5;
	SU  T = 16 C = 157 N = color I = 5;
	SU  T = 17 C = 157 N = color I = 5;
	SU  T = 18 C = 157 N = color I = 5;
	SU  T = 19 C = 157 N = color I = 5;
	SU  T = 20 C = 157 N = color I = 5;
	SU  T = 21 C = 157 N = color I = 5;
	SU  T = 22 C = 157 N = color I = 5;
	SU  T = 23 C = 157 N = color I = 5;
	SU  T = 27 C = 157 N = color I = 5;
	SU  T = 32 C = 157 N = color I = 5;
	SU  T = 35 C = 157 N = color I = 5;
	SU  T = 36 C = 157 N = color I = 5;
	SU  T = 37 C = 157 N = color I = 5;
	SU  T = 38 C = 157 N = color I = 5;
	SU  T = 42 C = 157 N = color I = 5;
	SU  T = 43 C = 157 N = color I = 5;
	SU  T = 47 C = 157 N = color I = 5;
	SU  T = 48 C = 157 N = color I = 5;
	SU  T = 49 C = 157 N = color I = 5;
	SU  T = 50 C = 157 N = color I = 5;
	SU  T = 51 C = 157 N = color I = 5;
	SU  T = 52 C = 157 N = color I = 5;
	SU  T = 53 C = 157 N = color I = 5;
	SU  T = 54 C = 157 N = color I = 5;
	SU  T = 55 C = 157 N = color I = 5;
	SU  T = 56 C = 157 N = color I = 5;
	SU  T = 57 C = 157 N = color I = 5;
	SU  T = 59 C = 157 N = color I = 4;
	SU  T = 60 C = 157 N = color I = 5;
	SU  T = 62 C = 157 N = color I = 5;
	SU  T = 64 C = 157 N = color I = 4;
	SU  T = 65 C = 157 N = color I = 5;
	SU  T = 66 C = 157 N = color I = 5;
	SU  T = 67 C = 157 N = color I = 4;
	SU  T = 68 C = 157 N = color I = 5;
	SU  T = 69 C = 157 N = color I = 5;
	SU  T = 70 C = 157 N = color I = 5;
	SU  T = 74 C = 157 N = color I = 5;
	SU  T = 75 C = 157 N = color I = 5;
	SU  T = 77 C = 157 N = color I = 4;
	SU  T = 78 C = 157 N = color I = 5;
	SU  T = 79 C = 157 N = color I = 4;
	SU  T = 80 C = 157 N = color I = 5;
	SU  T = 81 C = 157 N = color I = 5;
	SU  T = 91 C = 157 N = color I = 5;
	SU  T = 92 C = 157 N = color I = 5;
	SU  T = 95 C = 157 N = color I = 5;

	SU  C = 158 N = color I = 16;
	SU  T = 1 C = 158 N = color I = 16;
	SU  T = 2 C = 158 N = color I = 16;
	SU  T = 3 C = 158 N = color I = 16;
	SU  T = 4 C = 158 N = color I = 16;
	SU  T = 5 C = 158 N = color I = 16;
	SU  T = 6 C = 158 N = color I = 16;
	SU  T = 7 C = 158 N = color I = 16;
	SU  T = 8 C = 158 N = color I = 16;
	SU  T = 9 C = 158 N = color I = 16;
	SU  T = 10 C = 158 N = color I = 16;
	SU  T = 11 C = 158 N = color I = 4;
	SU  T = 12 C = 158 N = color I = 16;
	SU  T = 13 C = 158 N = color I = 16;
	SU  T = 14 C = 158 N = color I = 16;
	SU  T = 15 C = 158 N = color I = 16;
	SU  T = 16 C = 158 N = color I = 16;
	SU  T = 17 C = 158 N = color I = 16;
	SU  T = 18 C = 158 N = color I = 16;
	SU  T = 19 C = 158 N = color I = 16;
	SU  T = 20 C = 158 N = color I = 16;
	SU  T = 21 C = 158 N = color I = 16;
	SU  T = 22 C = 158 N = color I = 16;
	SU  T = 23 C = 158 N = color I = 16;
	SU  T = 24 C = 158 N = color I = 16;
	SU  T = 25 C = 158 N = color I = 16;
	SU  T = 26 C = 158 N = color I = 16;
	SU  T = 27 C = 158 N = color I = 16;
	SU  T = 28 C = 158 N = color I = 16;
	SU  T = 29 C = 158 N = color I = 16;
	SU  T = 30 C = 158 N = color I = 16;
	SU  T = 31 C = 158 N = color I = 16;
	SU  T = 32 C = 158 N = color I = 16;
	SU  T = 33 C = 158 N = color I = 16;
	SU  T = 34 C = 158 N = color I = 16;
	SU  T = 35 C = 158 N = color I = 16;
	SU  T = 36 C = 158 N = color I = 16;
	SU  T = 37 C = 158 N = color I = 16;
	SU  T = 38 C = 158 N = color I = 16;
	SU  T = 39 C = 158 N = color I = 16;
	SU  T = 40 C = 158 N = color I = 16;
	SU  T = 41 C = 158 N = color I = 16;
	SU  T = 42 C = 158 N = color I = 16;
	SU  T = 43 C = 158 N = color I = 16;
	SU  T = 44 C = 158 N = color I = 16;
	SU  T = 45 C = 158 N = color I = 16;
	SU  T = 46 C = 158 N = color I = 16;
	SU  T = 47 C = 158 N = color I = 16;
	SU  T = 48 C = 158 N = color I = 16;
	SU  T = 49 C = 158 N = color I = 16;
	SU  T = 50 C = 158 N = color I = 16;
	SU  T = 51 C = 158 N = color I = 16;
	SU  T = 52 C = 158 N = color I = 16;
	SU  T = 53 C = 158 N = color I = 16;
	SU  T = 54 C = 158 N = color I = 16;
	SU  T = 55 C = 158 N = color I = 16;
	SU  T = 56 C = 158 N = color I = 16;
	SU  T = 57 C = 158 N = color I = 16;
	SU  T = 58 C = 158 N = color I = 16;
	SU  T = 59 C = 158 N = color I = 4;
	SU  T = 60 C = 158 N = color I = 16;
	SU  T = 62 C = 158 N = color I = 16;
	SU  T = 64 C = 158 N = color I = 4;
	SU  T = 65 C = 158 N = color I = 16;
	SU  T = 66 C = 158 N = color I = 16;
	SU  T = 67 C = 158 N = color I = 4;
	SU  T = 68 C = 158 N = color I = 16;
	SU  T = 69 C = 158 N = color I = 16;
	SU  T = 70 C = 158 N = color I = 16;
	SU  T = 74 C = 158 N = color I = 16;
	SU  T = 75 C = 158 N = color I = 16;
	SU  T = 77 C = 158 N = color I = 4;
	SU  T = 78 C = 158 N = color I = 16;
	SU  T = 79 C = 158 N = color I = 4;
	SU  T = 80 C = 158 N = color I = 16;
	SU  T = 81 C = 158 N = color I = 16;
	SU  T = 91 C = 158 N = color I = 16;
	SU  T = 92 C = 158 N = color I = 16;
	SU  T = 95 C = 158 N = color I = 16;

	SU  T = 11 C = 159 N = color I = 4;
	SU  T = 59 C = 159 N = color I = 4;
	SU  T = 64 C = 159 N = color I = 4;
	SU  T = 67 C = 159 N = color I = 4;
	SU  T = 77 C = 159 N = color I = 4;
	SU  T = 79 C = 159 N = color I = 4;

	SU  C = 160 N = color I = 4;
	SU  T = 1 C = 160 N = color I = 4;
	SU  T = 2 C = 160 N = color I = 4;
	SU  T = 3 C = 160 N = color I = 4;
	SU  T = 4 C = 160 N = color I = 4;
	SU  T = 5 C = 160 N = color I = 4;
	SU  T = 6 C = 160 N = color I = 4;
	SU  T = 7 C = 160 N = color I = 4;
	SU  T = 8 C = 160 N = color I = 4;
	SU  T = 9 C = 160 N = color I = 4;
	SU  T = 10 C = 160 N = color I = 4;
	SU  T = 11 C = 160 N = color I = 4;
	SU  T = 12 C = 160 N = color I = 4;
	SU  T = 13 C = 160 N = color I = 4;
	SU  T = 14 C = 160 N = color I = 4;
	SU  T = 15 C = 160 N = color I = 4;
	SU  T = 16 C = 160 N = color I = 4;
	SU  T = 17 C = 160 N = color I = 4;
	SU  T = 18 C = 160 N = color I = 4;
	SU  T = 19 C = 160 N = color I = 4;
	SU  T = 20 C = 160 N = color I = 4;
	SU  T = 21 C = 160 N = color I = 4;
	SU  T = 22 C = 160 N = color I = 4;
	SU  T = 23 C = 160 N = color I = 4;
	SU  T = 27 C = 160 N = color I = 4;
	SU  T = 32 C = 160 N = color I = 4;
	SU  T = 35 C = 160 N = color I = 4;
	SU  T = 36 C = 160 N = color I = 4;
	SU  T = 37 C = 160 N = color I = 4;
	SU  T = 38 C = 160 N = color I = 4;
	SU  T = 42 C = 160 N = color I = 4;
	SU  T = 43 C = 160 N = color I = 4;
	SU  T = 47 C = 160 N = color I = 4;
	SU  T = 48 C = 160 N = color I = 4;
	SU  T = 49 C = 160 N = color I = 4;
	SU  T = 50 C = 160 N = color I = 4;
	SU  T = 51 C = 160 N = color I = 4;
	SU  T = 52 C = 160 N = color I = 4;
	SU  T = 53 C = 160 N = color I = 4;
	SU  T = 54 C = 160 N = color I = 4;
	SU  T = 55 C = 160 N = color I = 4;
	SU  T = 56 C = 160 N = color I = 4;
	SU  T = 57 C = 160 N = color I = 4;
	SU  T = 59 C = 160 N = color I = 4;
	SU  T = 60 C = 160 N = color I = 4;
	SU  T = 62 C = 160 N = color I = 4;
	SU  T = 64 C = 160 N = color I = 4;
	SU  T = 65 C = 160 N = color I = 4;
	SU  T = 66 C = 160 N = color I = 4;
	SU  T = 67 C = 160 N = color I = 4;
	SU  T = 68 C = 160 N = color I = 4;
	SU  T = 69 C = 160 N = color I = 4;
	SU  T = 70 C = 160 N = color I = 4;
	SU  T = 74 C = 160 N = color I = 4;
	SU  T = 75 C = 160 N = color I = 4;
	SU  T = 77 C = 160 N = color I = 4;
	SU  T = 78 C = 160 N = color I = 4;
	SU  T = 79 C = 160 N = color I = 4;
	SU  T = 80 C = 160 N = color I = 4;
	SU  T = 81 C = 160 N = color I = 4;
	SU  T = 91 C = 160 N = color I = 4;
	SU  T = 92 C = 160 N = color I = 4;
	SU  T = 95 C = 160 N = color I = 4;

	SU  T = 11 C = 161 N = color I = 4;
	SU  T = 59 C = 161 N = color I = 4;
	SU  T = 64 C = 161 N = color I = 4;
	SU  T = 67 C = 161 N = color I = 4;
	SU  T = 77 C = 161 N = color I = 4;
	SU  T = 79 C = 161 N = color I = 4;

	SU  T = 11 C = 162 N = color I = 4;
	SU  T = 59 C = 162 N = color I = 4;
	SU  T = 64 C = 162 N = color I = 4;
	SU  T = 67 C = 162 N = color I = 4;
	SU  T = 77 C = 162 N = color I = 4;
	SU  T = 79 C = 162 N = color I = 4;

	SU  T = 11 C = 163 N = color I = 4;
	SU  T = 59 C = 163 N = color I = 4;
	SU  T = 64 C = 163 N = color I = 4;
	SU  T = 67 C = 163 N = color I = 4;
	SU  T = 77 C = 163 N = color I = 4;
	SU  T = 79 C = 163 N = color I = 4;

	SU  T = 11 C = 164 N = color I = 4;
	SU  T = 59 C = 164 N = color I = 4;
	SU  T = 64 C = 164 N = color I = 4;
	SU  T = 67 C = 164 N = color I = 4;
	SU  T = 77 C = 164 N = color I = 4;
	SU  T = 79 C = 164 N = color I = 4;

	SU  T = 11 C = 165 N = color I = 4;
	SU  T = 59 C = 165 N = color I = 4;
	SU  T = 64 C = 165 N = color I = 4;
	SU  T = 67 C = 165 N = color I = 4;
	SU  T = 77 C = 165 N = color I = 4;
	SU  T = 79 C = 165 N = color I = 4;

	SU  T = 11 C = 166 N = color I = 4;
	SU  T = 59 C = 166 N = color I = 4;
	SU  T = 64 C = 166 N = color I = 4;
	SU  T = 67 C = 166 N = color I = 4;
	SU  T = 77 C = 166 N = color I = 4;
	SU  T = 79 C = 166 N = color I = 4;

	SU  T = 11 C = 167 N = color I = 4;
	SU  T = 59 C = 167 N = color I = 4;
	SU  T = 64 C = 167 N = color I = 4;
	SU  T = 67 C = 167 N = color I = 4;
	SU  T = 77 C = 167 N = color I = 4;
	SU  T = 79 C = 167 N = color I = 4;

	SU  C = 168 N = color I = 16;
	SU  T = 1 C = 168 N = color I = 16;
	SU  T = 2 C = 168 N = color I = 16;
	SU  T = 3 C = 168 N = color I = 16;
	SU  T = 4 C = 168 N = color I = 16;
	SU  T = 5 C = 168 N = color I = 16;
	SU  T = 6 C = 168 N = color I = 16;
	SU  T = 7 C = 168 N = color I = 16;
	SU  T = 8 C = 168 N = color I = 16;
	SU  T = 9 C = 168 N = color I = 16;
	SU  T = 10 C = 168 N = color I = 16;
	SU  T = 11 C = 168 N = color I = 16;
	SU  T = 12 C = 168 N = color I = 16;
	SU  T = 13 C = 168 N = color I = 16;
	SU  T = 14 C = 168 N = color I = 16;
	SU  T = 15 C = 168 N = color I = 16;
	SU  T = 16 C = 168 N = color I = 16;
	SU  T = 17 C = 168 N = color I = 16;
	SU  T = 18 C = 168 N = color I = 16;
	SU  T = 19 C = 168 N = color I = 16;
	SU  T = 20 C = 168 N = color I = 16;
	SU  T = 21 C = 168 N = color I = 16;
	SU  T = 22 C = 168 N = color I = 16;
	SU  T = 23 C = 168 N = color I = 16;
	SU  T = 24 C = 168 N = color I = 16;
	SU  T = 25 C = 168 N = color I = 16;
	SU  T = 26 C = 168 N = color I = 16;
	SU  T = 27 C = 168 N = color I = 16;
	SU  T = 28 C = 168 N = color I = 16;
	SU  T = 29 C = 168 N = color I = 16;
	SU  T = 30 C = 168 N = color I = 16;
	SU  T = 31 C = 168 N = color I = 16;
	SU  T = 32 C = 168 N = color I = 16;
	SU  T = 33 C = 168 N = color I = 16;
	SU  T = 34 C = 168 N = color I = 16;
	SU  T = 35 C = 168 N = color I = 16;
	SU  T = 36 C = 168 N = color I = 16;
	SU  T = 37 C = 168 N = color I = 16;
	SU  T = 38 C = 168 N = color I = 16;
	SU  T = 39 C = 168 N = color I = 16;
	SU  T = 40 C = 168 N = color I = 16;
	SU  T = 41 C = 168 N = color I = 16;
	SU  T = 42 C = 168 N = color I = 16;
	SU  T = 43 C = 168 N = color I = 16;
	SU  T = 44 C = 168 N = color I = 16;
	SU  T = 45 C = 168 N = color I = 16;
	SU  T = 46 C = 168 N = color I = 16;
	SU  T = 47 C = 168 N = color I = 16;
	SU  T = 48 C = 168 N = color I = 16;
	SU  T = 49 C = 168 N = color I = 16;
	SU  T = 50 C = 168 N = color I = 16;
	SU  T = 51 C = 168 N = color I = 16;
	SU  T = 52 C = 168 N = color I = 16;
	SU  T = 53 C = 168 N = color I = 16;
	SU  T = 54 C = 168 N = color I = 16;
	SU  T = 55 C = 168 N = color I = 16;
	SU  T = 56 C = 168 N = color I = 16;
	SU  T = 57 C = 168 N = color I = 16;
	SU  T = 58 C = 168 N = color I = 16;
	SU  T = 59 C = 168 N = color I = 16;
	SU  T = 60 C = 168 N = color I = 16;
	SU  T = 62 C = 168 N = color I = 16;
	SU  T = 63 C = 168 N = color I = 16;
	SU  T = 64 C = 168 N = color I = 16;
	SU  T = 65 C = 168 N = color I = 16;
	SU  T = 66 C = 168 N = color I = 16;
	SU  T = 67 C = 168 N = color I = 16;
	SU  T = 68 C = 168 N = color I = 16;
	SU  T = 69 C = 168 N = color I = 16;
	SU  T = 70 C = 168 N = color I = 16;
	SU  T = 72 C = 168 N = color I = 16;
	SU  T = 74 C = 168 N = color I = 16;
	SU  T = 75 C = 168 N = color I = 16;
	SU  T = 77 C = 168 N = color I = 16;
	SU  T = 78 C = 168 N = color I = 16;
	SU  T = 79 C = 168 N = color I = 16;
	SU  T = 80 C = 168 N = color I = 16;
	SU  T = 81 C = 168 N = color I = 16;
	SU  T = 82 C = 168 N = color I = 16;
	SU  T = 85 C = 168 N = color I = 16;
	SU  T = 87 C = 168 N = color I = 16;
	SU  T = 88 C = 168 N = color I = 16;
	SU  T = 90 C = 168 N = color I = 16;
	SU  T = 91 C = 168 N = color I = 16;
	SU  T = 92 C = 168 N = color I = 16;
	SU  T = 93 C = 168 N = color I = 16;
	SU  T = 94 C = 168 N = color I = 16;
	SU  T = 95 C = 168 N = color I = 16;
	SU  T = 96 C = 168 N = color I = 16;
	SU  T = 97 C = 168 N = color I = 16;
	SU  T = 98 C = 168 N = color I = 16;
	SU  T = 99 C = 168 N = color I = 16;
	SU  T = 100 C = 168 N = color I = 16;
	SU  T = 101 C = 168 N = color I = 16;

	SU  C = 169 N = color I = 16;
	SU  T = 1 C = 169 N = color I = 16;
	SU  T = 2 C = 169 N = color I = 16;
	SU  T = 3 C = 169 N = color I = 16;
	SU  T = 4 C = 169 N = color I = 16;
	SU  T = 5 C = 169 N = color I = 16;
	SU  T = 6 C = 169 N = color I = 16;
	SU  T = 7 C = 169 N = color I = 16;
	SU  T = 8 C = 169 N = color I = 16;
	SU  T = 9 C = 169 N = color I = 16;
	SU  T = 10 C = 169 N = color I = 16;
	SU  T = 11 C = 169 N = color I = 16;
	SU  T = 12 C = 169 N = color I = 16;
	SU  T = 13 C = 169 N = color I = 16;
	SU  T = 14 C = 169 N = color I = 16;
	SU  T = 15 C = 169 N = color I = 16;
	SU  T = 16 C = 169 N = color I = 16;
	SU  T = 17 C = 169 N = color I = 16;
	SU  T = 18 C = 169 N = color I = 16;
	SU  T = 19 C = 169 N = color I = 16;
	SU  T = 20 C = 169 N = color I = 16;
	SU  T = 21 C = 169 N = color I = 16;
	SU  T = 22 C = 169 N = color I = 16;
	SU  T = 23 C = 169 N = color I = 16;
	SU  T = 24 C = 169 N = color I = 16;
	SU  T = 25 C = 169 N = color I = 16;
	SU  T = 26 C = 169 N = color I = 16;
	SU  T = 27 C = 169 N = color I = 16;
	SU  T = 28 C = 169 N = color I = 16;
	SU  T = 29 C = 169 N = color I = 16;
	SU  T = 30 C = 169 N = color I = 16;
	SU  T = 31 C = 169 N = color I = 16;
	SU  T = 32 C = 169 N = color I = 16;
	SU  T = 33 C = 169 N = color I = 16;
	SU  T = 34 C = 169 N = color I = 16;
	SU  T = 35 C = 169 N = color I = 16;
	SU  T = 36 C = 169 N = color I = 16;
	SU  T = 37 C = 169 N = color I = 16;
	SU  T = 38 C = 169 N = color I = 16;
	SU  T = 39 C = 169 N = color I = 16;
	SU  T = 40 C = 169 N = color I = 16;
	SU  T = 41 C = 169 N = color I = 16;
	SU  T = 42 C = 169 N = color I = 16;
	SU  T = 43 C = 169 N = color I = 16;
	SU  T = 44 C = 169 N = color I = 16;
	SU  T = 45 C = 169 N = color I = 16;
	SU  T = 46 C = 169 N = color I = 16;
	SU  T = 47 C = 169 N = color I = 16;
	SU  T = 48 C = 169 N = color I = 16;
	SU  T = 49 C = 169 N = color I = 16;
	SU  T = 50 C = 169 N = color I = 16;
	SU  T = 51 C = 169 N = color I = 16;
	SU  T = 52 C = 169 N = color I = 16;
	SU  T = 53 C = 169 N = color I = 16;
	SU  T = 54 C = 169 N = color I = 16;
	SU  T = 55 C = 169 N = color I = 16;
	SU  T = 56 C = 169 N = color I = 16;
	SU  T = 57 C = 169 N = color I = 16;
	SU  T = 58 C = 169 N = color I = 16;
	SU  T = 59 C = 169 N = color I = 16;
	SU  T = 60 C = 169 N = color I = 16;
	SU  T = 62 C = 169 N = color I = 16;
	SU  T = 63 C = 169 N = color I = 16;
	SU  T = 64 C = 169 N = color I = 16;
	SU  T = 65 C = 169 N = color I = 16;
	SU  T = 66 C = 169 N = color I = 16;
	SU  T = 67 C = 169 N = color I = 16;
	SU  T = 68 C = 169 N = color I = 16;
	SU  T = 69 C = 169 N = color I = 16;
	SU  T = 70 C = 169 N = color I = 16;
	SU  T = 72 C = 169 N = color I = 16;
	SU  T = 74 C = 169 N = color I = 16;
	SU  T = 75 C = 169 N = color I = 16;
	SU  T = 77 C = 169 N = color I = 16;
	SU  T = 78 C = 169 N = color I = 16;
	SU  T = 79 C = 169 N = color I = 16;
	SU  T = 80 C = 169 N = color I = 16;
	SU  T = 81 C = 169 N = color I = 16;
	SU  T = 82 C = 169 N = color I = 16;
	SU  T = 85 C = 169 N = color I = 16;
	SU  T = 87 C = 169 N = color I = 16;
	SU  T = 88 C = 169 N = color I = 16;
	SU  T = 90 C = 169 N = color I = 16;
	SU  T = 91 C = 169 N = color I = 16;
	SU  T = 92 C = 169 N = color I = 16;
	SU  T = 93 C = 169 N = color I = 16;
	SU  T = 95 C = 169 N = color I = 16;
	SU  T = 97 C = 169 N = color I = 16;
	SU  T = 98 C = 169 N = color I = 16;
	SU  T = 99 C = 169 N = color I = 16;
	SU  T = 100 C = 169 N = color I = 16;
	SU  T = 101 C = 169 N = color I = 16;

	SU  C = 170 N = color I = 16;
	SU  T = 1 C = 170 N = color I = 16;
	SU  T = 2 C = 170 N = color I = 16;
	SU  T = 3 C = 170 N = color I = 16;
	SU  T = 4 C = 170 N = color I = 16;
	SU  T = 5 C = 170 N = color I = 16;
	SU  T = 6 C = 170 N = color I = 16;
	SU  T = 7 C = 170 N = color I = 16;
	SU  T = 8 C = 170 N = color I = 16;
	SU  T = 9 C = 170 N = color I = 16;
	SU  T = 10 C = 170 N = color I = 16;
	SU  T = 11 C = 170 N = color I = 16;
	SU  T = 12 C = 170 N = color I = 16;
	SU  T = 13 C = 170 N = color I = 16;
	SU  T = 14 C = 170 N = color I = 16;
	SU  T = 15 C = 170 N = color I = 16;
	SU  T = 16 C = 170 N = color I = 16;
	SU  T = 17 C = 170 N = color I = 16;
	SU  T = 18 C = 170 N = color I = 16;
	SU  T = 19 C = 170 N = color I = 16;
	SU  T = 20 C = 170 N = color I = 16;
	SU  T = 21 C = 170 N = color I = 16;
	SU  T = 22 C = 170 N = color I = 16;
	SU  T = 23 C = 170 N = color I = 16;
	SU  T = 24 C = 170 N = color I = 16;
	SU  T = 25 C = 170 N = color I = 16;
	SU  T = 26 C = 170 N = color I = 16;
	SU  T = 27 C = 170 N = color I = 16;
	SU  T = 28 C = 170 N = color I = 16;
	SU  T = 29 C = 170 N = color I = 16;
	SU  T = 30 C = 170 N = color I = 16;
	SU  T = 31 C = 170 N = color I = 16;
	SU  T = 32 C = 170 N = color I = 16;
	SU  T = 33 C = 170 N = color I = 16;
	SU  T = 34 C = 170 N = color I = 16;
	SU  T = 35 C = 170 N = color I = 16;
	SU  T = 36 C = 170 N = color I = 16;
	SU  T = 37 C = 170 N = color I = 16;
	SU  T = 38 C = 170 N = color I = 16;
	SU  T = 39 C = 170 N = color I = 16;
	SU  T = 40 C = 170 N = color I = 16;
	SU  T = 41 C = 170 N = color I = 16;
	SU  T = 42 C = 170 N = color I = 16;
	SU  T = 43 C = 170 N = color I = 16;
	SU  T = 44 C = 170 N = color I = 16;
	SU  T = 45 C = 170 N = color I = 16;
	SU  T = 46 C = 170 N = color I = 16;
	SU  T = 47 C = 170 N = color I = 16;
	SU  T = 48 C = 170 N = color I = 16;
	SU  T = 49 C = 170 N = color I = 16;
	SU  T = 50 C = 170 N = color I = 16;
	SU  T = 51 C = 170 N = color I = 16;
	SU  T = 52 C = 170 N = color I = 16;
	SU  T = 53 C = 170 N = color I = 16;
	SU  T = 54 C = 170 N = color I = 16;
	SU  T = 55 C = 170 N = color I = 16;
	SU  T = 56 C = 170 N = color I = 16;
	SU  T = 57 C = 170 N = color I = 16;
	SU  T = 58 C = 170 N = color I = 16;
	SU  T = 59 C = 170 N = color I = 16;
	SU  T = 60 C = 170 N = color I = 16;
	SU  T = 62 C = 170 N = color I = 16;
	SU  T = 63 C = 170 N = color I = 16;
	SU  T = 64 C = 170 N = color I = 16;
	SU  T = 65 C = 170 N = color I = 16;
	SU  T = 66 C = 170 N = color I = 16;
	SU  T = 67 C = 170 N = color I = 16;
	SU  T = 68 C = 170 N = color I = 16;
	SU  T = 69 C = 170 N = color I = 16;
	SU  T = 70 C = 170 N = color I = 16;
	SU  T = 72 C = 170 N = color I = 16;
	SU  T = 74 C = 170 N = color I = 16;
	SU  T = 75 C = 170 N = color I = 16;
	SU  T = 77 C = 170 N = color I = 16;
	SU  T = 78 C = 170 N = color I = 16;
	SU  T = 79 C = 170 N = color I = 16;
	SU  T = 80 C = 170 N = color I = 16;
	SU  T = 81 C = 170 N = color I = 16;
	SU  T = 82 C = 170 N = color I = 16;
	SU  T = 85 C = 170 N = color I = 16;
	SU  T = 87 C = 170 N = color I = 16;
	SU  T = 88 C = 170 N = color I = 16;
	SU  T = 90 C = 170 N = color I = 16;
	SU  T = 91 C = 170 N = color I = 16;
	SU  T = 92 C = 170 N = color I = 16;
	SU  T = 93 C = 170 N = color I = 16;
	SU  T = 95 C = 170 N = color I = 16;
	SU  T = 97 C = 170 N = color I = 16;
	SU  T = 98 C = 170 N = color I = 16;
	SU  T = 99 C = 170 N = color I = 16;
	SU  T = 100 C = 170 N = color I = 16;
	SU  T = 101 C = 170 N = color I = 16;

	SU  C = 180 N = color I = 16;
	SU  T = 1 C = 180 N = color I = 16;
	SU  T = 2 C = 180 N = color I = 16;
	SU  T = 3 C = 180 N = color I = 16;
	SU  T = 4 C = 180 N = color I = 16;
	SU  T = 5 C = 180 N = color I = 16;
	SU  T = 6 C = 180 N = color I = 16;
	SU  T = 7 C = 180 N = color I = 16;
	SU  T = 8 C = 180 N = color I = 16;
	SU  T = 9 C = 180 N = color I = 16;
	SU  T = 10 C = 180 N = color I = 16;
	SU  T = 11 C = 180 N = color I = 16;
	SU  T = 12 C = 180 N = color I = 16;
	SU  T = 13 C = 180 N = color I = 16;
	SU  T = 14 C = 180 N = color I = 16;
	SU  T = 15 C = 180 N = color I = 16;
	SU  T = 16 C = 180 N = color I = 16;
	SU  T = 17 C = 180 N = color I = 16;
	SU  T = 18 C = 180 N = color I = 16;
	SU  T = 19 C = 180 N = color I = 16;
	SU  T = 20 C = 180 N = color I = 16;
	SU  T = 21 C = 180 N = color I = 16;
	SU  T = 22 C = 180 N = color I = 16;
	SU  T = 23 C = 180 N = color I = 16;
	SU  T = 24 C = 180 N = color I = 16;
	SU  T = 25 C = 180 N = color I = 16;
	SU  T = 26 C = 180 N = color I = 16;
	SU  T = 27 C = 180 N = color I = 16;
	SU  T = 28 C = 180 N = color I = 16;
	SU  T = 29 C = 180 N = color I = 16;
	SU  T = 30 C = 180 N = color I = 16;
	SU  T = 31 C = 180 N = color I = 16;
	SU  T = 32 C = 180 N = color I = 16;
	SU  T = 33 C = 180 N = color I = 16;
	SU  T = 34 C = 180 N = color I = 16;
	SU  T = 35 C = 180 N = color I = 16;
	SU  T = 36 C = 180 N = color I = 16;
	SU  T = 37 C = 180 N = color I = 16;
	SU  T = 38 C = 180 N = color I = 16;
	SU  T = 39 C = 180 N = color I = 16;
	SU  T = 40 C = 180 N = color I = 16;
	SU  T = 41 C = 180 N = color I = 16;
	SU  T = 42 C = 180 N = color I = 16;
	SU  T = 43 C = 180 N = color I = 16;
	SU  T = 44 C = 180 N = color I = 16;
	SU  T = 45 C = 180 N = color I = 16;
	SU  T = 46 C = 180 N = color I = 16;
	SU  T = 47 C = 180 N = color I = 16;
	SU  T = 48 C = 180 N = color I = 16;
	SU  T = 49 C = 180 N = color I = 16;
	SU  T = 50 C = 180 N = color I = 16;
	SU  T = 51 C = 180 N = color I = 16;
	SU  T = 52 C = 180 N = color I = 16;
	SU  T = 53 C = 180 N = color I = 16;
	SU  T = 54 C = 180 N = color I = 16;
	SU  T = 55 C = 180 N = color I = 16;
	SU  T = 56 C = 180 N = color I = 16;
	SU  T = 57 C = 180 N = color I = 16;
	SU  T = 58 C = 180 N = color I = 16;
	SU  T = 59 C = 180 N = color I = 16;
	SU  T = 60 C = 180 N = color I = 16;
	SU  T = 62 C = 180 N = color I = 16;
	SU  T = 63 C = 180 N = color I = 16;
	SU  T = 64 C = 180 N = color I = 16;
	SU  T = 65 C = 180 N = color I = 16;
	SU  T = 66 C = 180 N = color I = 16;
	SU  T = 67 C = 180 N = color I = 16;
	SU  T = 68 C = 180 N = color I = 16;
	SU  T = 69 C = 180 N = color I = 16;
	SU  T = 70 C = 180 N = color I = 16;
	SU  T = 72 C = 180 N = color I = 16;
	SU  T = 74 C = 180 N = color I = 16;
	SU  T = 75 C = 180 N = color I = 16;
	SU  T = 77 C = 180 N = color I = 16;
	SU  T = 78 C = 180 N = color I = 16;
	SU  T = 79 C = 180 N = color I = 16;
	SU  T = 80 C = 180 N = color I = 16;
	SU  T = 81 C = 180 N = color I = 16;
	SU  T = 82 C = 180 N = color I = 16;
	SU  T = 85 C = 180 N = color I = 16;
	SU  T = 87 C = 180 N = color I = 16;
	SU  T = 88 C = 180 N = color I = 16;
	SU  T = 90 C = 180 N = color I = 16;
	SU  T = 91 C = 180 N = color I = 16;
	SU  T = 92 C = 180 N = color I = 16;
	SU  T = 93 C = 180 N = color I = 16;
	SU  T = 95 C = 180 N = color I = 16;
	SU  T = 97 C = 180 N = color I = 16;
	SU  T = 98 C = 180 N = color I = 16;
	SU  T = 99 C = 180 N = color I = 16;
	SU  T = 100 C = 180 N = color I = 16;
	SU  T = 101 C = 180 N = color I = 16;

	SU  T = 11 C = 183 N = color I = 4;
	SU  T = 59 C = 183 N = color I = 4;
	SU  T = 64 C = 183 N = color I = 4;
	SU  T = 67 C = 183 N = color I = 4;
	SU  T = 77 C = 183 N = color I = 4;
	SU  T = 79 C = 183 N = color I = 4;

	SU  T = 11 C = 184 N = color I = 4;
	SU  T = 59 C = 184 N = color I = 4;
	SU  T = 64 C = 184 N = color I = 4;
	SU  T = 67 C = 184 N = color I = 4;
	SU  T = 77 C = 184 N = color I = 4;
	SU  T = 79 C = 184 N = color I = 4;

	SU  T = 11 C = 185 N = color I = 4;
	SU  T = 59 C = 185 N = color I = 4;
	SU  T = 64 C = 185 N = color I = 4;
	SU  T = 67 C = 185 N = color I = 4;
	SU  T = 77 C = 185 N = color I = 4;
	SU  T = 79 C = 185 N = color I = 4;

	SU  T = 11 C = 186 N = color I = 4;
	SU  T = 59 C = 186 N = color I = 4;
	SU  T = 64 C = 186 N = color I = 4;
	SU  T = 67 C = 186 N = color I = 4;
	SU  T = 77 C = 186 N = color I = 4;
	SU  T = 79 C = 186 N = color I = 4;

	SU  C = 187 N = color I = 16;
	SU  T = 1 C = 187 N = color I = 16;
	SU  T = 2 C = 187 N = color I = 16;
	SU  T = 3 C = 187 N = color I = 16;
	SU  T = 4 C = 187 N = color I = 16;
	SU  T = 5 C = 187 N = color I = 16;
	SU  T = 6 C = 187 N = color I = 16;
	SU  T = 7 C = 187 N = color I = 16;
	SU  T = 8 C = 187 N = color I = 16;
	SU  T = 9 C = 187 N = color I = 16;
	SU  T = 10 C = 187 N = color I = 16;
	SU  T = 11 C = 187 N = color I = 16;
	SU  T = 12 C = 187 N = color I = 16;
	SU  T = 13 C = 187 N = color I = 16;
	SU  T = 14 C = 187 N = color I = 16;
	SU  T = 15 C = 187 N = color I = 16;
	SU  T = 16 C = 187 N = color I = 16;
	SU  T = 17 C = 187 N = color I = 16;
	SU  T = 18 C = 187 N = color I = 16;
	SU  T = 19 C = 187 N = color I = 16;
	SU  T = 20 C = 187 N = color I = 16;
	SU  T = 21 C = 187 N = color I = 16;
	SU  T = 22 C = 187 N = color I = 16;
	SU  T = 23 C = 187 N = color I = 16;
	SU  T = 24 C = 187 N = color I = 16;
	SU  T = 25 C = 187 N = color I = 16;
	SU  T = 26 C = 187 N = color I = 16;
	SU  T = 27 C = 187 N = color I = 16;
	SU  T = 28 C = 187 N = color I = 16;
	SU  T = 29 C = 187 N = color I = 16;
	SU  T = 30 C = 187 N = color I = 16;
	SU  T = 31 C = 187 N = color I = 16;
	SU  T = 32 C = 187 N = color I = 16;
	SU  T = 33 C = 187 N = color I = 16;
	SU  T = 34 C = 187 N = color I = 16;
	SU  T = 35 C = 187 N = color I = 16;
	SU  T = 36 C = 187 N = color I = 16;
	SU  T = 37 C = 187 N = color I = 16;
	SU  T = 38 C = 187 N = color I = 16;
	SU  T = 39 C = 187 N = color I = 16;
	SU  T = 40 C = 187 N = color I = 16;
	SU  T = 41 C = 187 N = color I = 16;
	SU  T = 42 C = 187 N = color I = 16;
	SU  T = 43 C = 187 N = color I = 16;
	SU  T = 44 C = 187 N = color I = 16;
	SU  T = 45 C = 187 N = color I = 16;
	SU  T = 46 C = 187 N = color I = 16;
	SU  T = 47 C = 187 N = color I = 16;
	SU  T = 48 C = 187 N = color I = 16;
	SU  T = 49 C = 187 N = color I = 16;
	SU  T = 50 C = 187 N = color I = 16;
	SU  T = 51 C = 187 N = color I = 16;
	SU  T = 52 C = 187 N = color I = 16;
	SU  T = 53 C = 187 N = color I = 16;
	SU  T = 54 C = 187 N = color I = 16;
	SU  T = 55 C = 187 N = color I = 16;
	SU  T = 56 C = 187 N = color I = 16;
	SU  T = 57 C = 187 N = color I = 16;
	SU  T = 58 C = 187 N = color I = 16;
	SU  T = 59 C = 187 N = color I = 16;
	SU  T = 60 C = 187 N = color I = 16;
	SU  T = 62 C = 187 N = color I = 16;
	SU  T = 63 C = 187 N = color I = 16;
	SU  T = 64 C = 187 N = color I = 16;
	SU  T = 65 C = 187 N = color I = 16;
	SU  T = 66 C = 187 N = color I = 16;
	SU  T = 67 C = 187 N = color I = 16;
	SU  T = 68 C = 187 N = color I = 16;
	SU  T = 69 C = 187 N = color I = 16;
	SU  T = 70 C = 187 N = color I = 16;
	SU  T = 72 C = 187 N = color I = 16;
	SU  T = 74 C = 187 N = color I = 16;
	SU  T = 75 C = 187 N = color I = 16;
	SU  T = 77 C = 187 N = color I = 16;
	SU  T = 78 C = 187 N = color I = 16;
	SU  T = 79 C = 187 N = color I = 16;
	SU  T = 80 C = 187 N = color I = 16;
	SU  T = 81 C = 187 N = color I = 16;
	SU  T = 82 C = 187 N = color I = 16;
	SU  T = 85 C = 187 N = color I = 16;
	SU  T = 87 C = 187 N = color I = 16;
	SU  T = 88 C = 187 N = color I = 16;
	SU  T = 90 C = 187 N = color I = 16;
	SU  T = 91 C = 187 N = color I = 16;
	SU  T = 92 C = 187 N = color I = 16;
	SU  T = 93 C = 187 N = color I = 16;
	SU  T = 95 C = 187 N = color I = 16;
	SU  T = 97 C = 187 N = color I = 16;
	SU  T = 98 C = 187 N = color I = 16;
	SU  T = 99 C = 187 N = color I = 16;
	SU  T = 100 C = 187 N = color I = 16;
	SU  T = 101 C = 187 N = color I = 16;

	SU  T = 11 C = 188 N = color I = 4;
	SU  T = 59 C = 188 N = color I = 4;
	SU  T = 64 C = 188 N = color I = 4;
	SU  T = 67 C = 188 N = color I = 4;
	SU  T = 77 C = 188 N = color I = 4;
	SU  T = 79 C = 188 N = color I = 4;

	SU  T = 11 C = 189 N = color I = 4;
	SU  T = 59 C = 189 N = color I = 4;
	SU  T = 64 C = 189 N = color I = 4;
	SU  T = 67 C = 189 N = color I = 4;
	SU  T = 77 C = 189 N = color I = 4;
	SU  T = 79 C = 189 N = color I = 4;

	SU  T = 11 C = 190 N = color I = 4;
	SU  T = 59 C = 190 N = color I = 4;
	SU  T = 64 C = 190 N = color I = 4;
	SU  T = 67 C = 190 N = color I = 4;
	SU  T = 77 C = 190 N = color I = 4;
	SU  T = 79 C = 190 N = color I = 4;

	SU  T = 11 C = 191 N = color I = 4;
	TEXT   TAXON = 17 CHARACTER = 191 TEXT = 'partially broken, but oval, not tapejarid condition';
	SU  T = 59 C = 191 N = color I = 4;
	SU  T = 64 C = 191 N = color I = 4;
	SU  T = 67 C = 191 N = color I = 4;
	SU  T = 77 C = 191 N = color I = 4;
	SU  T = 79 C = 191 N = color I = 4;

	SU  T = 11 C = 192 N = color I = 4;
	TEXT   TAXON = 17 CHARACTER = 192 TEXT = 'has to be; not strongly concave';
	SU  T = 59 C = 192 N = color I = 4;
	SU  T = 64 C = 192 N = color I = 4;
	SU  T = 67 C = 192 N = color I = 4;
	SU  T = 77 C = 192 N = color I = 4;
	SU  T = 79 C = 192 N = color I = 4;

	SU  T = 11 C = 193 N = color I = 4;
	SU  T = 59 C = 193 N = color I = 4;
	SU  T = 64 C = 193 N = color I = 4;
	SU  T = 67 C = 193 N = color I = 4;
	SU  T = 77 C = 193 N = color I = 4;
	SU  T = 79 C = 193 N = color I = 4;

	SU  T = 11 C = 194 N = color I = 4;
	TEXT   TAXON = 17 CHARACTER = 194 TEXT = cannot_be_sure_if_in_the_holotype_the_exposed_margin_is_anterior_or_posterior;
	SU  T = 59 C = 194 N = color I = 4;
	SU  T = 64 C = 194 N = color I = 4;
	SU  T = 67 C = 194 N = color I = 4;
	SU  T = 77 C = 194 N = color I = 4;
	SU  T = 79 C = 194 N = color I = 4;

	SU  T = 11 C = 195 N = color I = 4;
	TEXT   TAXON = 17 CHARACTER = 195 TEXT = 'does not appear to be elongated, but shorter and somewhat deep, particularly anterior to the articulation surfaces for the coracoid';
	SU  T = 59 C = 195 N = color I = 4;
	SU  T = 64 C = 195 N = color I = 4;
	SU  T = 67 C = 195 N = color I = 4;
	SU  T = 77 C = 195 N = color I = 4;
	SU  T = 79 C = 195 N = color I = 4;

	SU  C = 197 N = color I = 16;
	SU  T = 1 C = 197 N = color I = 16;
	SU  T = 2 C = 197 N = color I = 16;
	SU  T = 3 C = 197 N = color I = 16;
	SU  T = 4 C = 197 N = color I = 16;
	SU  T = 5 C = 197 N = color I = 16;
	SU  T = 6 C = 197 N = color I = 16;
	SU  T = 7 C = 197 N = color I = 16;
	SU  T = 8 C = 197 N = color I = 16;
	SU  T = 9 C = 197 N = color I = 16;
	SU  T = 10 C = 197 N = color I = 16;
	SU  T = 11 C = 197 N = color I = 16;
	SU  T = 12 C = 197 N = color I = 16;
	SU  T = 13 C = 197 N = color I = 16;
	SU  T = 14 C = 197 N = color I = 16;
	SU  T = 15 C = 197 N = color I = 16;
	SU  T = 16 C = 197 N = color I = 16;
	SU  T = 17 C = 197 N = color I = 16;
	SU  T = 18 C = 197 N = color I = 16;
	SU  T = 19 C = 197 N = color I = 16;
	SU  T = 20 C = 197 N = color I = 16;
	SU  T = 21 C = 197 N = color I = 16;
	SU  T = 22 C = 197 N = color I = 16;
	SU  T = 23 C = 197 N = color I = 16;
	SU  T = 24 C = 197 N = color I = 16;
	SU  T = 25 C = 197 N = color I = 16;
	SU  T = 26 C = 197 N = color I = 16;
	SU  T = 27 C = 197 N = color I = 16;
	SU  T = 28 C = 197 N = color I = 16;
	SU  T = 29 C = 197 N = color I = 16;
	SU  T = 30 C = 197 N = color I = 16;
	SU  T = 31 C = 197 N = color I = 16;
	SU  T = 32 C = 197 N = color I = 16;
	SU  T = 33 C = 197 N = color I = 16;
	SU  T = 34 C = 197 N = color I = 16;
	SU  T = 35 C = 197 N = color I = 16;
	SU  T = 36 C = 197 N = color I = 16;
	SU  T = 37 C = 197 N = color I = 16;
	SU  T = 38 C = 197 N = color I = 16;
	SU  T = 39 C = 197 N = color I = 16;
	SU  T = 40 C = 197 N = color I = 16;
	SU  T = 41 C = 197 N = color I = 16;
	SU  T = 42 C = 197 N = color I = 16;
	SU  T = 43 C = 197 N = color I = 16;
	SU  T = 44 C = 197 N = color I = 16;
	SU  T = 45 C = 197 N = color I = 16;
	SU  T = 46 C = 197 N = color I = 16;
	SU  T = 47 C = 197 N = color I = 16;
	SU  T = 48 C = 197 N = color I = 16;
	SU  T = 49 C = 197 N = color I = 16;
	SU  T = 50 C = 197 N = color I = 16;
	SU  T = 51 C = 197 N = color I = 16;
	SU  T = 52 C = 197 N = color I = 16;
	SU  T = 53 C = 197 N = color I = 16;
	SU  T = 54 C = 197 N = color I = 16;
	SU  T = 55 C = 197 N = color I = 16;
	SU  T = 56 C = 197 N = color I = 16;
	SU  T = 57 C = 197 N = color I = 16;
	SU  T = 58 C = 197 N = color I = 16;
	SU  T = 59 C = 197 N = color I = 16;
	SU  T = 60 C = 197 N = color I = 16;
	SU  T = 62 C = 197 N = color I = 16;
	SU  T = 63 C = 197 N = color I = 16;
	SU  T = 64 C = 197 N = color I = 16;
	SU  T = 65 C = 197 N = color I = 16;
	SU  T = 66 C = 197 N = color I = 16;
	SU  T = 67 C = 197 N = color I = 16;
	SU  T = 68 C = 197 N = color I = 16;
	SU  T = 69 C = 197 N = color I = 16;
	SU  T = 70 C = 197 N = color I = 16;
	SU  T = 72 C = 197 N = color I = 16;
	SU  T = 74 C = 197 N = color I = 16;
	SU  T = 75 C = 197 N = color I = 16;
	SU  T = 77 C = 197 N = color I = 16;
	SU  T = 78 C = 197 N = color I = 16;
	SU  T = 79 C = 197 N = color I = 16;
	SU  T = 80 C = 197 N = color I = 16;
	SU  T = 81 C = 197 N = color I = 16;
	SU  T = 82 C = 197 N = color I = 16;
	SU  T = 85 C = 197 N = color I = 16;
	SU  T = 87 C = 197 N = color I = 16;
	SU  T = 88 C = 197 N = color I = 16;
	SU  T = 90 C = 197 N = color I = 16;
	SU  T = 91 C = 197 N = color I = 16;
	SU  T = 92 C = 197 N = color I = 16;
	SU  T = 93 C = 197 N = color I = 16;
	SU  T = 95 C = 197 N = color I = 16;
	SU  T = 97 C = 197 N = color I = 16;
	SU  T = 98 C = 197 N = color I = 16;
	SU  T = 99 C = 197 N = color I = 16;
	SU  T = 100 C = 197 N = color I = 16;
	SU  T = 101 C = 197 N = color I = 16;

	SU  T = 11 C = 198 N = color I = 4;
	SU  T = 59 C = 198 N = color I = 4;
	SU  T = 64 C = 198 N = color I = 4;
	SU  T = 67 C = 198 N = color I = 4;
	SU  T = 77 C = 198 N = color I = 4;
	SU  T = 79 C = 198 N = color I = 4;

	TEXT   CHARACTER = 199 TEXT = '"Huaxiapterus" jii - has the value of 0.79. I scored 1, but could have been 0- state 2 means iqual or larger than 0.80';
	SU  T = 11 C = 199 N = color I = 4;
	SU  T = 59 C = 199 N = color I = 4;
	SU  T = 64 C = 199 N = color I = 4;
	SU  T = 67 C = 199 N = color I = 4;
	SU  T = 77 C = 199 N = color I = 4;
	SU  T = 79 C = 199 N = color I = 4;

	TEXT   CHARACTER = 200 TEXT = 'tapejarids from CHina are all close to one. Corollatus 0.79, only benxiensis is different but this might be because of a wrong info on the hu. So I scored ? for benxiensis';
	SU  T = 11 C = 200 N = color I = 4;
	SU  T = 59 C = 200 N = color I = 4;
	SU  T = 64 C = 200 N = color I = 4;
	SU  T = 67 C = 200 N = color I = 4;
	SU  T = 77 C = 200 N = color I = 4;
	SU  T = 79 C = 200 N = color I = 4;

	SU  T = 11 C = 201 N = color I = 4;
	SU  T = 59 C = 201 N = color I = 4;
	SU  T = 64 C = 201 N = color I = 4;
	SU  T = 67 C = 201 N = color I = 4;
	SU  T = 77 C = 201 N = color I = 4;
	SU  T = 79 C = 201 N = color I = 4;

	SU  T = 11 C = 202 N = color I = 4;
	SU  T = 59 C = 202 N = color I = 4;
	SU  T = 64 C = 202 N = color I = 4;
	SU  T = 67 C = 202 N = color I = 4;
	SU  T = 77 C = 202 N = color I = 4;
	SU  T = 79 C = 202 N = color I = 4;

	SU  T = 11 C = 203 N = color I = 4;
	SU  T = 59 C = 203 N = color I = 4;
	SU  T = 64 C = 203 N = color I = 4;
	SU  T = 67 C = 203 N = color I = 4;
	SU  T = 77 C = 203 N = color I = 4;
	SU  T = 79 C = 203 N = color I = 4;

	SU  C = 204 N = color I = 16;
	SU  T = 1 C = 204 N = color I = 16;
	SU  T = 2 C = 204 N = color I = 16;
	SU  T = 3 C = 204 N = color I = 16;
	SU  T = 4 C = 204 N = color I = 16;
	SU  T = 5 C = 204 N = color I = 16;
	SU  T = 6 C = 204 N = color I = 16;
	SU  T = 7 C = 204 N = color I = 16;
	SU  T = 8 C = 204 N = color I = 16;
	SU  T = 9 C = 204 N = color I = 16;
	SU  T = 10 C = 204 N = color I = 16;
	SU  T = 11 C = 204 N = color I = 16;
	SU  T = 12 C = 204 N = color I = 16;
	SU  T = 13 C = 204 N = color I = 16;
	SU  T = 14 C = 204 N = color I = 16;
	SU  T = 15 C = 204 N = color I = 16;
	SU  T = 16 C = 204 N = color I = 16;
	SU  T = 17 C = 204 N = color I = 16;
	SU  T = 18 C = 204 N = color I = 16;
	SU  T = 19 C = 204 N = color I = 16;
	SU  T = 20 C = 204 N = color I = 16;
	SU  T = 21 C = 204 N = color I = 16;
	SU  T = 22 C = 204 N = color I = 16;
	SU  T = 23 C = 204 N = color I = 16;
	SU  T = 24 C = 204 N = color I = 16;
	SU  T = 25 C = 204 N = color I = 16;
	SU  T = 26 C = 204 N = color I = 16;
	SU  T = 27 C = 204 N = color I = 16;
	SU  T = 28 C = 204 N = color I = 16;
	SU  T = 29 C = 204 N = color I = 16;
	SU  T = 30 C = 204 N = color I = 16;
	SU  T = 31 C = 204 N = color I = 16;
	SU  T = 32 C = 204 N = color I = 16;
	SU  T = 33 C = 204 N = color I = 16;
	SU  T = 34 C = 204 N = color I = 16;
	SU  T = 35 C = 204 N = color I = 16;
	SU  T = 36 C = 204 N = color I = 16;
	SU  T = 37 C = 204 N = color I = 16;
	SU  T = 38 C = 204 N = color I = 16;
	SU  T = 39 C = 204 N = color I = 16;
	SU  T = 40 C = 204 N = color I = 16;
	SU  T = 41 C = 204 N = color I = 16;
	SU  T = 42 C = 204 N = color I = 16;
	SU  T = 43 C = 204 N = color I = 16;
	SU  T = 44 C = 204 N = color I = 16;
	SU  T = 45 C = 204 N = color I = 16;
	SU  T = 46 C = 204 N = color I = 16;
	SU  T = 47 C = 204 N = color I = 16;
	SU  T = 48 C = 204 N = color I = 16;
	SU  T = 49 C = 204 N = color I = 16;
	SU  T = 50 C = 204 N = color I = 16;
	SU  T = 51 C = 204 N = color I = 16;
	SU  T = 52 C = 204 N = color I = 16;
	SU  T = 53 C = 204 N = color I = 16;
	SU  T = 54 C = 204 N = color I = 16;
	SU  T = 55 C = 204 N = color I = 16;
	SU  T = 56 C = 204 N = color I = 16;
	SU  T = 57 C = 204 N = color I = 16;
	SU  T = 58 C = 204 N = color I = 16;
	SU  T = 59 C = 204 N = color I = 16;
	SU  T = 60 C = 204 N = color I = 16;
	SU  T = 62 C = 204 N = color I = 16;
	SU  T = 63 C = 204 N = color I = 16;
	SU  T = 64 C = 204 N = color I = 16;
	SU  T = 65 C = 204 N = color I = 16;
	SU  T = 66 C = 204 N = color I = 16;
	SU  T = 67 C = 204 N = color I = 16;
	SU  T = 68 C = 204 N = color I = 16;
	SU  T = 69 C = 204 N = color I = 16;
	SU  T = 70 C = 204 N = color I = 16;
	SU  T = 72 C = 204 N = color I = 16;
	SU  T = 74 C = 204 N = color I = 16;
	SU  T = 75 C = 204 N = color I = 16;
	SU  T = 77 C = 204 N = color I = 16;
	SU  T = 78 C = 204 N = color I = 16;
	SU  T = 79 C = 204 N = color I = 16;
	SU  T = 80 C = 204 N = color I = 16;
	SU  T = 81 C = 204 N = color I = 16;
	SU  T = 82 C = 204 N = color I = 16;
	SU  T = 85 C = 204 N = color I = 16;
	SU  T = 87 C = 204 N = color I = 16;
	SU  T = 88 C = 204 N = color I = 16;
	SU  T = 90 C = 204 N = color I = 16;
	SU  T = 91 C = 204 N = color I = 16;
	SU  T = 92 C = 204 N = color I = 16;
	SU  T = 93 C = 204 N = color I = 16;
	SU  T = 95 C = 204 N = color I = 16;
	SU  T = 97 C = 204 N = color I = 16;
	SU  T = 98 C = 204 N = color I = 16;
	SU  T = 99 C = 204 N = color I = 16;
	SU  T = 100 C = 204 N = color I = 16;
	SU  T = 101 C = 204 N = color I = 16;

	SU  T = 11 C = 207 N = color I = 4;
	SU  T = 59 C = 207 N = color I = 4;
	SU  T = 64 C = 207 N = color I = 4;
	SU  T = 67 C = 207 N = color I = 4;
	SU  T = 77 C = 207 N = color I = 4;
	SU  T = 79 C = 207 N = color I = 4;

	SU  T = 11 C = 208 N = color I = 4;
	SU  T = 59 C = 208 N = color I = 4;
	SU  T = 64 C = 208 N = color I = 4;
	SU  T = 67 C = 208 N = color I = 4;
	SU  T = 77 C = 208 N = color I = 4;
	SU  T = 79 C = 208 N = color I = 4;

	SU  T = 11 C = 209 N = color I = 4;
	SU  T = 59 C = 209 N = color I = 4;
	SU  T = 64 C = 209 N = color I = 4;
	SU  T = 67 C = 209 N = color I = 4;
	SU  T = 77 C = 209 N = color I = 4;
	SU  T = 79 C = 209 N = color I = 4;

	SU  C = 210 N = color I = 16;
	SU  T = 1 C = 210 N = color I = 16;
	SU  T = 2 C = 210 N = color I = 16;
	SU  T = 3 C = 210 N = color I = 16;
	SU  T = 4 C = 210 N = color I = 16;
	SU  T = 5 C = 210 N = color I = 16;
	SU  T = 6 C = 210 N = color I = 16;
	SU  T = 7 C = 210 N = color I = 16;
	SU  T = 8 C = 210 N = color I = 16;
	SU  T = 9 C = 210 N = color I = 16;
	SU  T = 10 C = 210 N = color I = 16;
	SU  T = 11 C = 210 N = color I = 16;
	SU  T = 12 C = 210 N = color I = 16;
	SU  T = 13 C = 210 N = color I = 16;
	SU  T = 14 C = 210 N = color I = 16;
	SU  T = 15 C = 210 N = color I = 16;
	SU  T = 16 C = 210 N = color I = 16;
	SU  T = 17 C = 210 N = color I = 16;
	SU  T = 18 C = 210 N = color I = 16;
	SU  T = 19 C = 210 N = color I = 16;
	SU  T = 20 C = 210 N = color I = 16;
	SU  T = 21 C = 210 N = color I = 16;
	SU  T = 22 C = 210 N = color I = 16;
	SU  T = 23 C = 210 N = color I = 16;
	SU  T = 24 C = 210 N = color I = 16;
	SU  T = 25 C = 210 N = color I = 16;
	SU  T = 26 C = 210 N = color I = 16;
	SU  T = 27 C = 210 N = color I = 16;
	SU  T = 28 C = 210 N = color I = 16;
	SU  T = 29 C = 210 N = color I = 16;
	SU  T = 30 C = 210 N = color I = 16;
	SU  T = 31 C = 210 N = color I = 16;
	SU  T = 32 C = 210 N = color I = 16;
	SU  T = 33 C = 210 N = color I = 16;
	SU  T = 34 C = 210 N = color I = 16;
	SU  T = 35 C = 210 N = color I = 16;
	SU  T = 36 C = 210 N = color I = 16;
	SU  T = 37 C = 210 N = color I = 16;
	SU  T = 38 C = 210 N = color I = 16;
	SU  T = 39 C = 210 N = color I = 16;
	SU  T = 40 C = 210 N = color I = 16;
	SU  T = 41 C = 210 N = color I = 16;
	SU  T = 42 C = 210 N = color I = 16;
	SU  T = 43 C = 210 N = color I = 16;
	SU  T = 44 C = 210 N = color I = 16;
	SU  T = 45 C = 210 N = color I = 16;
	SU  T = 46 C = 210 N = color I = 16;
	SU  T = 47 C = 210 N = color I = 16;
	SU  T = 48 C = 210 N = color I = 16;
	SU  T = 49 C = 210 N = color I = 16;
	SU  T = 50 C = 210 N = color I = 16;
	SU  T = 51 C = 210 N = color I = 16;
	SU  T = 52 C = 210 N = color I = 16;
	SU  T = 53 C = 210 N = color I = 16;
	SU  T = 54 C = 210 N = color I = 16;
	SU  T = 55 C = 210 N = color I = 16;
	SU  T = 56 C = 210 N = color I = 16;
	SU  T = 57 C = 210 N = color I = 16;
	SU  T = 58 C = 210 N = color I = 16;
	SU  T = 59 C = 210 N = color I = 16;
	SU  T = 60 C = 210 N = color I = 16;
	SU  T = 62 C = 210 N = color I = 16;
	SU  T = 63 C = 210 N = color I = 16;
	SU  T = 64 C = 210 N = color I = 16;
	SU  T = 65 C = 210 N = color I = 16;
	SU  T = 66 C = 210 N = color I = 16;
	SU  T = 67 C = 210 N = color I = 16;
	SU  T = 68 C = 210 N = color I = 16;
	SU  T = 69 C = 210 N = color I = 16;
	SU  T = 70 C = 210 N = color I = 16;
	SU  T = 72 C = 210 N = color I = 16;
	SU  T = 74 C = 210 N = color I = 16;
	SU  T = 75 C = 210 N = color I = 16;
	SU  T = 77 C = 210 N = color I = 16;
	SU  T = 78 C = 210 N = color I = 16;
	SU  T = 79 C = 210 N = color I = 16;
	SU  T = 80 C = 210 N = color I = 16;
	SU  T = 81 C = 210 N = color I = 16;
	SU  T = 82 C = 210 N = color I = 16;
	SU  T = 85 C = 210 N = color I = 16;
	SU  T = 87 C = 210 N = color I = 16;
	SU  T = 88 C = 210 N = color I = 16;
	SU  T = 90 C = 210 N = color I = 16;
	SU  T = 91 C = 210 N = color I = 16;
	SU  T = 92 C = 210 N = color I = 16;
	SU  T = 93 C = 210 N = color I = 16;
	SU  T = 95 C = 210 N = color I = 16;
	SU  T = 97 C = 210 N = color I = 16;
	SU  T = 98 C = 210 N = color I = 16;
	SU  T = 99 C = 210 N = color I = 16;
	SU  T = 100 C = 210 N = color I = 16;
	SU  T = 101 C = 210 N = color I = 16;

	SU  T = 11 C = 211 N = color I = 4;
	SU  T = 59 C = 211 N = color I = 4;
	SU  T = 64 C = 211 N = color I = 4;
	SU  T = 67 C = 211 N = color I = 4;
	SU  T = 77 C = 211 N = color I = 4;
	SU  T = 79 C = 211 N = color I = 4;

	SU  T = 11 C = 212 N = color I = 4;
	TEXT   TAXON = 17 CHARACTER = 212 TEXT = Esta_muito_perto_de_2._Compress�o;
	SU  T = 59 C = 212 N = color I = 4;
	SU  T = 64 C = 212 N = color I = 4;
	SU  T = 67 C = 212 N = color I = 4;
	SU  T = 77 C = 212 N = color I = 4;
	SU  T = 79 C = 212 N = color I = 4;

	SU  T = 11 C = 213 N = color I = 4;
	SU  T = 59 C = 213 N = color I = 4;
	SU  T = 64 C = 213 N = color I = 4;
	SU  T = 67 C = 213 N = color I = 4;
	SU  T = 77 C = 213 N = color I = 4;
	SU  T = 79 C = 213 N = color I = 4;

	SU  C = 214 N = color I = 7;
	SU  T = 1 C = 214 N = color I = 7;
	SU  T = 2 C = 214 N = color I = 7;
	SU  T = 3 C = 214 N = color I = 7;
	SU  T = 4 C = 214 N = color I = 7;
	SU  T = 5 C = 214 N = color I = 7;
	SU  T = 6 C = 214 N = color I = 7;
	SU  T = 7 C = 214 N = color I = 7;
	SU  T = 8 C = 214 N = color I = 7;
	SU  T = 9 C = 214 N = color I = 7;
	SU  T = 10 C = 214 N = color I = 7;
	SU  T = 11 C = 214 N = color I = 4;
	SU  T = 12 C = 214 N = color I = 7;
	SU  T = 13 C = 214 N = color I = 7;
	SU  T = 14 C = 214 N = color I = 7;
	SU  T = 15 C = 214 N = color I = 7;
	SU  T = 16 C = 214 N = color I = 7;
	SU  T = 17 C = 214 N = color I = 7;
	SU  T = 18 C = 214 N = color I = 7;
	SU  T = 19 C = 214 N = color I = 7;
	SU  T = 20 C = 214 N = color I = 7;
	SU  T = 21 C = 214 N = color I = 7;
	SU  T = 22 C = 214 N = color I = 7;
	SU  T = 23 C = 214 N = color I = 7;
	SU  T = 27 C = 214 N = color I = 7;
	SU  T = 32 C = 214 N = color I = 7;
	SU  T = 35 C = 214 N = color I = 7;
	SU  T = 36 C = 214 N = color I = 7;
	SU  T = 37 C = 214 N = color I = 7;
	SU  T = 38 C = 214 N = color I = 7;
	SU  T = 42 C = 214 N = color I = 7;
	SU  T = 43 C = 214 N = color I = 7;
	SU  T = 47 C = 214 N = color I = 7;
	SU  T = 48 C = 214 N = color I = 7;
	SU  T = 49 C = 214 N = color I = 7;
	SU  T = 50 C = 214 N = color I = 7;
	SU  T = 51 C = 214 N = color I = 7;
	SU  T = 52 C = 214 N = color I = 7;
	SU  T = 53 C = 214 N = color I = 7;
	SU  T = 54 C = 214 N = color I = 7;
	SU  T = 55 C = 214 N = color I = 7;
	SU  T = 56 C = 214 N = color I = 7;
	SU  T = 57 C = 214 N = color I = 7;
	SU  T = 59 C = 214 N = color I = 4;
	SU  T = 60 C = 214 N = color I = 7;
	SU  T = 62 C = 214 N = color I = 7;
	SU  T = 64 C = 214 N = color I = 4;
	SU  T = 65 C = 214 N = color I = 7;
	SU  T = 66 C = 214 N = color I = 7;
	SU  T = 67 C = 214 N = color I = 4;
	SU  T = 68 C = 214 N = color I = 7;
	SU  T = 69 C = 214 N = color I = 7;
	SU  T = 70 C = 214 N = color I = 7;
	SU  T = 74 C = 214 N = color I = 7;
	SU  T = 75 C = 214 N = color I = 7;
	SU  T = 77 C = 214 N = color I = 4;
	SU  T = 78 C = 214 N = color I = 7;
	SU  T = 79 C = 214 N = color I = 4;
	SU  T = 80 C = 214 N = color I = 7;
	SU  T = 81 C = 214 N = color I = 7;
	SU  T = 91 C = 214 N = color I = 7;
	SU  T = 92 C = 214 N = color I = 7;
	SU  T = 95 C = 214 N = color I = 7;

	SU  C = 215 N = color I = 7;
	SU  T = 1 C = 215 N = color I = 7;
	SU  T = 2 C = 215 N = color I = 7;
	SU  T = 3 C = 215 N = color I = 7;
	SU  T = 4 C = 215 N = color I = 7;
	SU  T = 5 C = 215 N = color I = 7;
	SU  T = 6 C = 215 N = color I = 7;
	SU  T = 7 C = 215 N = color I = 7;
	SU  T = 8 C = 215 N = color I = 7;
	SU  T = 9 C = 215 N = color I = 7;
	SU  T = 10 C = 215 N = color I = 7;
	SU  T = 11 C = 215 N = color I = 4;
	SU  T = 12 C = 215 N = color I = 7;
	SU  T = 13 C = 215 N = color I = 7;
	SU  T = 14 C = 215 N = color I = 7;
	SU  T = 15 C = 215 N = color I = 7;
	SU  T = 16 C = 215 N = color I = 7;
	SU  T = 17 C = 215 N = color I = 7;
	SU  T = 18 C = 215 N = color I = 7;
	SU  T = 19 C = 215 N = color I = 7;
	SU  T = 20 C = 215 N = color I = 7;
	SU  T = 21 C = 215 N = color I = 7;
	SU  T = 22 C = 215 N = color I = 7;
	SU  T = 23 C = 215 N = color I = 7;
	SU  T = 27 C = 215 N = color I = 7;
	SU  T = 32 C = 215 N = color I = 7;
	SU  T = 35 C = 215 N = color I = 7;
	SU  T = 36 C = 215 N = color I = 7;
	SU  T = 37 C = 215 N = color I = 7;
	SU  T = 38 C = 215 N = color I = 7;
	SU  T = 42 C = 215 N = color I = 7;
	SU  T = 43 C = 215 N = color I = 7;
	SU  T = 47 C = 215 N = color I = 7;
	SU  T = 48 C = 215 N = color I = 7;
	SU  T = 49 C = 215 N = color I = 7;
	SU  T = 50 C = 215 N = color I = 7;
	SU  T = 51 C = 215 N = color I = 7;
	SU  T = 52 C = 215 N = color I = 7;
	SU  T = 53 C = 215 N = color I = 7;
	SU  T = 54 C = 215 N = color I = 7;
	SU  T = 55 C = 215 N = color I = 7;
	SU  T = 56 C = 215 N = color I = 7;
	SU  T = 57 C = 215 N = color I = 7;
	SU  T = 59 C = 215 N = color I = 4;
	SU  T = 60 C = 215 N = color I = 7;
	SU  T = 62 C = 215 N = color I = 7;
	SU  T = 64 C = 215 N = color I = 4;
	SU  T = 65 C = 215 N = color I = 7;
	SU  T = 66 C = 215 N = color I = 7;
	SU  T = 67 C = 215 N = color I = 4;
	SU  T = 68 C = 215 N = color I = 7;
	SU  T = 69 C = 215 N = color I = 7;
	SU  T = 70 C = 215 N = color I = 7;
	SU  T = 74 C = 215 N = color I = 7;
	SU  T = 75 C = 215 N = color I = 7;
	SU  T = 77 C = 215 N = color I = 4;
	SU  T = 78 C = 215 N = color I = 7;
	SU  T = 79 C = 215 N = color I = 4;
	SU  T = 80 C = 215 N = color I = 7;
	SU  T = 81 C = 215 N = color I = 7;
	SU  T = 91 C = 215 N = color I = 7;
	SU  T = 92 C = 215 N = color I = 7;
	SU  T = 95 C = 215 N = color I = 7;

	SU  T = 11 C = 216 N = color I = 4;
	SU  T = 59 C = 216 N = color I = 4;
	SU  T = 64 C = 216 N = color I = 4;
	SU  T = 67 C = 216 N = color I = 4;
	SU  T = 77 C = 216 N = color I = 4;
	SU  T = 79 C = 216 N = color I = 4;

	SU  T = 11 C = 217 N = color I = 4;
	SU  T = 59 C = 217 N = color I = 4;
	SU  T = 64 C = 217 N = color I = 4;
	SU  T = 67 C = 217 N = color I = 4;
	SU  T = 77 C = 217 N = color I = 4;
	SU  T = 79 C = 217 N = color I = 4;

	TEXT   CHARACTER = 218 TEXT = 'Tupuxuara leonardii - one mc seems to articulate with the carpus, although not 100% sure. Score 1.';
	SU  T = 11 C = 218 N = color I = 4;
	SU  T = 59 C = 218 N = color I = 4;
	SU  T = 64 C = 218 N = color I = 4;
	SU  T = 67 C = 218 N = color I = 4;
	SU  T = 77 C = 218 N = color I = 4;
	SU  T = 79 C = 218 N = color I = 4;

	TEXT   CHARACTER = 219 TEXT = 'wukon, Darwin e semelhantes... adaptei 3 para colocalos.';
	SU  T = 11 C = 219 N = color I = 4;
	SU  T = 59 C = 219 N = color I = 4;
	SU  T = 64 C = 219 N = color I = 4;
	SU  T = 67 C = 219 N = color I = 4;
	SU  T = 77 C = 219 N = color I = 4;
	SU  T = 79 C = 219 N = color I = 4;

	SU  T = 11 C = 220 N = color I = 4;
	SU  T = 59 C = 220 N = color I = 4;
	SU  T = 64 C = 220 N = color I = 4;
	SU  T = 67 C = 220 N = color I = 4;
	SU  T = 77 C = 220 N = color I = 4;
	SU  T = 79 C = 220 N = color I = 4;

	SU  T = 11 C = 221 N = color I = 4;
	SU  T = 59 C = 221 N = color I = 4;
	SU  T = 64 C = 221 N = color I = 4;
	SU  T = 67 C = 221 N = color I = 4;
	SU  T = 77 C = 221 N = color I = 4;
	SU  T = 79 C = 221 N = color I = 4;

	SU  C = 222 N = color I = 16;
	SU  T = 1 C = 222 N = color I = 16;
	SU  T = 2 C = 222 N = color I = 16;
	SU  T = 3 C = 222 N = color I = 16;
	SU  T = 4 C = 222 N = color I = 16;
	SU  T = 5 C = 222 N = color I = 16;
	SU  T = 6 C = 222 N = color I = 16;
	SU  T = 7 C = 222 N = color I = 16;
	SU  T = 8 C = 222 N = color I = 16;
	SU  T = 9 C = 222 N = color I = 16;
	SU  T = 10 C = 222 N = color I = 16;
	SU  T = 11 C = 222 N = color I = 16;
	SU  T = 12 C = 222 N = color I = 16;
	SU  T = 13 C = 222 N = color I = 16;
	SU  T = 14 C = 222 N = color I = 16;
	SU  T = 15 C = 222 N = color I = 16;
	SU  T = 16 C = 222 N = color I = 16;
	SU  T = 17 C = 222 N = color I = 16;
	SU  T = 18 C = 222 N = color I = 16;
	SU  T = 19 C = 222 N = color I = 16;
	SU  T = 20 C = 222 N = color I = 16;
	SU  T = 21 C = 222 N = color I = 16;
	SU  T = 22 C = 222 N = color I = 16;
	SU  T = 23 C = 222 N = color I = 16;
	SU  T = 24 C = 222 N = color I = 16;
	SU  T = 25 C = 222 N = color I = 16;
	SU  T = 26 C = 222 N = color I = 16;
	SU  T = 27 C = 222 N = color I = 16;
	SU  T = 28 C = 222 N = color I = 16;
	SU  T = 29 C = 222 N = color I = 16;
	SU  T = 30 C = 222 N = color I = 16;
	SU  T = 31 C = 222 N = color I = 16;
	SU  T = 32 C = 222 N = color I = 16;
	SU  T = 33 C = 222 N = color I = 16;
	SU  T = 34 C = 222 N = color I = 16;
	SU  T = 35 C = 222 N = color I = 16;
	SU  T = 36 C = 222 N = color I = 16;
	SU  T = 37 C = 222 N = color I = 16;
	SU  T = 38 C = 222 N = color I = 16;
	SU  T = 39 C = 222 N = color I = 16;
	SU  T = 40 C = 222 N = color I = 16;
	SU  T = 41 C = 222 N = color I = 16;
	SU  T = 42 C = 222 N = color I = 16;
	SU  T = 43 C = 222 N = color I = 16;
	SU  T = 44 C = 222 N = color I = 16;
	SU  T = 45 C = 222 N = color I = 16;
	SU  T = 46 C = 222 N = color I = 16;
	SU  T = 47 C = 222 N = color I = 16;
	SU  T = 48 C = 222 N = color I = 16;
	SU  T = 49 C = 222 N = color I = 16;
	SU  T = 50 C = 222 N = color I = 16;
	SU  T = 51 C = 222 N = color I = 16;
	SU  T = 52 C = 222 N = color I = 16;
	SU  T = 53 C = 222 N = color I = 16;
	SU  T = 54 C = 222 N = color I = 16;
	SU  T = 55 C = 222 N = color I = 16;
	SU  T = 56 C = 222 N = color I = 16;
	SU  T = 57 C = 222 N = color I = 16;
	SU  T = 58 C = 222 N = color I = 16;
	SU  T = 59 C = 222 N = color I = 16;
	SU  T = 60 C = 222 N = color I = 16;
	SU  T = 62 C = 222 N = color I = 16;
	SU  T = 63 C = 222 N = color I = 16;
	SU  T = 64 C = 222 N = color I = 16;
	SU  T = 65 C = 222 N = color I = 16;
	SU  T = 66 C = 222 N = color I = 16;
	SU  T = 67 C = 222 N = color I = 16;
	SU  T = 68 C = 222 N = color I = 16;
	SU  T = 69 C = 222 N = color I = 16;
	SU  T = 70 C = 222 N = color I = 16;
	SU  T = 72 C = 222 N = color I = 16;
	SU  T = 74 C = 222 N = color I = 16;
	SU  T = 75 C = 222 N = color I = 16;
	SU  T = 77 C = 222 N = color I = 16;
	SU  T = 78 C = 222 N = color I = 16;
	SU  T = 79 C = 222 N = color I = 16;
	SU  T = 80 C = 222 N = color I = 16;
	SU  T = 81 C = 222 N = color I = 16;
	SU  T = 82 C = 222 N = color I = 16;
	SU  T = 85 C = 222 N = color I = 16;
	SU  T = 87 C = 222 N = color I = 16;
	SU  T = 88 C = 222 N = color I = 16;
	SU  T = 90 C = 222 N = color I = 16;
	SU  T = 91 C = 222 N = color I = 16;
	SU  T = 92 C = 222 N = color I = 16;
	SU  T = 93 C = 222 N = color I = 16;
	SU  T = 95 C = 222 N = color I = 16;
	SU  T = 97 C = 222 N = color I = 16;
	SU  T = 98 C = 222 N = color I = 16;
	SU  T = 99 C = 222 N = color I = 16;
	SU  T = 100 C = 222 N = color I = 16;
	SU  T = 101 C = 222 N = color I = 16;

	SU  T = 11 C = 223 N = color I = 4;
	SU  T = 59 C = 223 N = color I = 4;
	SU  T = 64 C = 223 N = color I = 4;
	SU  T = 67 C = 223 N = color I = 4;
	SU  T = 77 C = 223 N = color I = 4;
	SU  T = 79 C = 223 N = color I = 4;

	SU  T = 11 C = 224 N = color I = 4;
	SU  T = 59 C = 224 N = color I = 4;
	SU  T = 64 C = 224 N = color I = 4;
	SU  T = 67 C = 224 N = color I = 4;
	SU  T = 77 C = 224 N = color I = 4;
	SU  T = 79 C = 224 N = color I = 4;

	SU  T = 11 C = 225 N = color I = 4;
	SU  T = 59 C = 225 N = color I = 4;
	SU  T = 64 C = 225 N = color I = 4;
	SU  T = 67 C = 225 N = color I = 4;
	SU  T = 77 C = 225 N = color I = 4;
	SU  T = 79 C = 225 N = color I = 4;

	SU  T = 11 C = 226 N = color I = 4;
	SU  T = 59 C = 226 N = color I = 4;
	SU  T = 64 C = 226 N = color I = 4;
	SU  T = 67 C = 226 N = color I = 4;
	SU  T = 77 C = 226 N = color I = 4;
	SU  T = 79 C = 226 N = color I = 4;

	SU  C = 227 N = color I = 16;
	SU  T = 1 C = 227 N = color I = 16;
	SU  T = 2 C = 227 N = color I = 16;
	SU  T = 3 C = 227 N = color I = 16;
	SU  T = 4 C = 227 N = color I = 16;
	SU  T = 5 C = 227 N = color I = 16;
	SU  T = 6 C = 227 N = color I = 16;
	SU  T = 7 C = 227 N = color I = 16;
	SU  T = 8 C = 227 N = color I = 16;
	SU  T = 9 C = 227 N = color I = 16;
	SU  T = 10 C = 227 N = color I = 16;
	SU  T = 11 C = 227 N = color I = 16;
	SU  T = 12 C = 227 N = color I = 16;
	SU  T = 13 C = 227 N = color I = 16;
	SU  T = 14 C = 227 N = color I = 16;
	SU  T = 15 C = 227 N = color I = 16;
	SU  T = 16 C = 227 N = color I = 16;
	SU  T = 17 C = 227 N = color I = 16;
	SU  T = 18 C = 227 N = color I = 16;
	SU  T = 19 C = 227 N = color I = 16;
	SU  T = 20 C = 227 N = color I = 16;
	SU  T = 21 C = 227 N = color I = 16;
	SU  T = 22 C = 227 N = color I = 16;
	SU  T = 23 C = 227 N = color I = 16;
	SU  T = 24 C = 227 N = color I = 16;
	SU  T = 25 C = 227 N = color I = 16;
	SU  T = 26 C = 227 N = color I = 16;
	SU  T = 27 C = 227 N = color I = 16;
	SU  T = 28 C = 227 N = color I = 16;
	SU  T = 29 C = 227 N = color I = 16;
	SU  T = 30 C = 227 N = color I = 16;
	SU  T = 31 C = 227 N = color I = 16;
	SU  T = 32 C = 227 N = color I = 16;
	SU  T = 33 C = 227 N = color I = 16;
	SU  T = 34 C = 227 N = color I = 16;
	SU  T = 35 C = 227 N = color I = 16;
	SU  T = 36 C = 227 N = color I = 16;
	SU  T = 37 C = 227 N = color I = 16;
	SU  T = 38 C = 227 N = color I = 16;
	SU  T = 39 C = 227 N = color I = 16;
	SU  T = 40 C = 227 N = color I = 16;
	SU  T = 41 C = 227 N = color I = 16;
	SU  T = 42 C = 227 N = color I = 16;
	SU  T = 43 C = 227 N = color I = 16;
	SU  T = 44 C = 227 N = color I = 16;
	SU  T = 45 C = 227 N = color I = 16;
	SU  T = 46 C = 227 N = color I = 16;
	SU  T = 47 C = 227 N = color I = 16;
	SU  T = 48 C = 227 N = color I = 16;
	SU  T = 49 C = 227 N = color I = 16;
	SU  T = 50 C = 227 N = color I = 16;
	SU  T = 51 C = 227 N = color I = 16;
	SU  T = 52 C = 227 N = color I = 16;
	SU  T = 53 C = 227 N = color I = 16;
	SU  T = 54 C = 227 N = color I = 16;
	SU  T = 55 C = 227 N = color I = 16;
	SU  T = 56 C = 227 N = color I = 16;
	SU  T = 57 C = 227 N = color I = 16;
	SU  T = 58 C = 227 N = color I = 16;
	SU  T = 59 C = 227 N = color I = 16;
	SU  T = 60 C = 227 N = color I = 16;
	SU  T = 62 C = 227 N = color I = 16;
	SU  T = 63 C = 227 N = color I = 16;
	SU  T = 64 C = 227 N = color I = 16;
	SU  T = 65 C = 227 N = color I = 16;
	SU  T = 66 C = 227 N = color I = 16;
	SU  T = 67 C = 227 N = color I = 16;
	SU  T = 68 C = 227 N = color I = 16;
	SU  T = 69 C = 227 N = color I = 16;
	SU  T = 70 C = 227 N = color I = 16;
	SU  T = 72 C = 227 N = color I = 16;
	SU  T = 74 C = 227 N = color I = 16;
	SU  T = 75 C = 227 N = color I = 16;
	SU  T = 77 C = 227 N = color I = 16;
	SU  T = 78 C = 227 N = color I = 16;
	SU  T = 79 C = 227 N = color I = 16;
	SU  T = 80 C = 227 N = color I = 16;
	SU  T = 81 C = 227 N = color I = 16;
	SU  T = 82 C = 227 N = color I = 16;
	SU  T = 85 C = 227 N = color I = 16;
	SU  T = 87 C = 227 N = color I = 16;
	SU  T = 88 C = 227 N = color I = 16;
	SU  T = 90 C = 227 N = color I = 16;
	SU  T = 91 C = 227 N = color I = 16;
	SU  T = 92 C = 227 N = color I = 16;
	SU  T = 93 C = 227 N = color I = 16;
	SU  T = 95 C = 227 N = color I = 16;
	SU  T = 97 C = 227 N = color I = 16;
	SU  T = 98 C = 227 N = color I = 16;
	SU  T = 99 C = 227 N = color I = 16;
	SU  T = 100 C = 227 N = color I = 16;
	SU  T = 101 C = 227 N = color I = 16;

	SU  T = 11 C = 228 N = color I = 4;
	SU  T = 59 C = 228 N = color I = 4;
	SU  T = 64 C = 228 N = color I = 4;
	SU  T = 67 C = 228 N = color I = 4;
	SU  T = 77 C = 228 N = color I = 4;
	SU  T = 79 C = 228 N = color I = 4;

	SU  T = 11 C = 229 N = color I = 4;
	SU  T = 59 C = 229 N = color I = 4;
	SU  T = 64 C = 229 N = color I = 4;
	SU  T = 67 C = 229 N = color I = 4;
	SU  T = 77 C = 229 N = color I = 4;
	SU  T = 79 C = 229 N = color I = 4;

	SU  T = 11 C = 230 N = color I = 4;
	SU  T = 59 C = 230 N = color I = 4;
	SU  T = 64 C = 230 N = color I = 4;
	SU  T = 67 C = 230 N = color I = 4;
	SU  T = 77 C = 230 N = color I = 4;
	SU  T = 79 C = 230 N = color I = 4;

END;

BEGIN MESQUITECHARMODELS;
	ProbModelSet * UNTITLED   =  'Mk1 (est.)':  1- 230;
END;

Begin MESQUITE;
		MESQUITESCRIPTVERSION 2;
		TITLE AUTO;
		tell ProjectCoordinator;
		timeSaved 1673150707548;
		getEmployee #mesquite.minimal.ManageTaxa.ManageTaxa;
		tell It;
			setID 0 2201519400855533991;
			tell It;
				setDefaultOrder  0 1 2 3 4 238 11 7 10 15 12 26 11 10 38 200 204 25 27 42 44 25 27 47 49 48 181 52 53 54 63 195 57 58 35 186 28 193 159 156 166 192 192 161 163 164 29 30 31 189 171 176 33 33 171 37 38 20 68 38 61 39 69 70 52 52 82 63 91 66 66 97 73 81 69 77 107 164 115 163 126 135 87 89 134 90 119 126 99 120 145 92 109 112 91 113 121 112 117 125 124;
				attachments ;
			endTell;
		endTell;
		getEmployee #mesquite.charMatrices.ManageCharacters.ManageCharacters;
		tell It;
			setID 0 3609948041867233947;
			tell It;
				setDefaultOrder  8 1 9 10 11 12 6 12 13 124 14 15 16 127 142 143 144 83 145 148 149 2 22 70 216 105 26 31 1 26 3 150 269 147 223 34 29 39 346 202 146 351 44 18 19 23 20 49 50 350 203 205 204 299 27 53 31 55 34 35 39 40 41 148 42 44 45 64 222 57 58 59 46 70 50 51 73 55 56 60 61 62 146 82 87 64 207 220 298 205 333 208 195 308 197 314 66 144 222 223 282 68 89 70 95 108 223 223 227 228 229 230 231 232 261 90 91 92 71 73 99 96 75 76 138 233 129 236 237 245 133 77 78 326 294 198 204 313 206 104 105 326 108 110 79 80 82 83 325 85 118 122 123 318 319 120 124 292 189 327 126 148 151 152 152 153 154 149 245 246 247 251 248 264 265 249 256 180 249 246 182 184 147 155 156 159 273 164 165 166 167 168 169 171 334 229 267 335 336 337 339 338 342 264 207 209 341 339 157 263 339 340 160 161 339 340 332 341 342 343 344 229 345 346 347 348 269 349 350 351;
				attachments ;
			endTell;
			mqVersion 360;
			checksumv 0 3 679640635 null  getNumChars 230 numChars 230 getNumTaxa 101 numTaxa 101   short true   bits 2305843009213694207   states 255   sumSquaresStatesOnly 133915.0 sumSquares -4.611686018427266E18 longCompressibleToShort false usingShortMatrix true   NumFiles 1 NumMatrices 1;
			mqVersion;
		endTell;
		getWindow;
		tell It;
			suppress;
			setResourcesState false false 100;
			setPopoutState 300;
			setExplanationSize 0;
			setAnnotationSize 0;
			setFontIncAnnot 0;
			setFontIncExp 0;
			setSize 1366 649;
			setLocation -8 -8;
			setFont SanSerif;
			setFontSize 10;
			getToolPalette;
			tell It;
			endTell;
			desuppress;
		endTell;
		getEmployee  #mesquite.minimal.ManageTaxa.ManageTaxa;
		tell It;
			showTaxa #2201519400855533991 #mesquite.lists.TaxonList.TaxonList;
			tell It;
				setTaxa #2201519400855533991;
				getWindow;
				tell It;
					useTargetValue off;
					setTargetValue ;
					newAssistant  #mesquite.lists.TaxonListCurrPartition.TaxonListCurrPartition;
					setExplanationSize 30;
					setAnnotationSize 20;
					setFontIncAnnot 0;
					setFontIncExp 0;
					setSize 1266 577;
					setLocation -8 -8;
					setFont SanSerif;
					setFontSize 18;
					getToolPalette;
					tell It;
						setTool mesquite.lists.TaxonList.TaxonListWindow.arrow;
					endTell;
				endTell;
				showWindow;
				getEmployee #mesquite.lists.ColorTaxon.ColorTaxon;
				tell It;
					setColor Red;
					removeColor off;
				endTell;
				getEmployee #mesquite.lists.TaxonListAnnotPanel.TaxonListAnnotPanel;
				tell It;
					togglePanel off;
				endTell;
			endTell;
		endTell;
		getEmployee  #mesquite.charMatrices.BasicDataWindowCoord.BasicDataWindowCoord;
		tell It;
			showDataWindow #3609948041867233947 #mesquite.charMatrices.BasicDataWindowMaker.BasicDataWindowMaker;
			tell It;
				getWindow;
				tell It;
					getTable;
					tell It;
						rowNamesWidth 273;
					endTell;
					setExplanationSize 50;
					setAnnotationSize 20;
					setFontIncAnnot 0;
					setFontIncExp 0;
					setSize 1266 557;
					setLocation -8 -8;
					setFont SanSerif;
					setFontSize 18;
					getToolPalette;
					tell It;
						setTool mesquite.charMatrices.BasicDataWindowMaker.BasicDataWindow.ibeam;
					endTell;
					setActive;
					setTool mesquite.charMatrices.BasicDataWindowMaker.BasicDataWindow.ibeam;
					colorCells  #mesquite.charMatrices.ColorCells.ColorCells;
				tell It;
					setColor Magenta;
					removeColor off;
				endTell;
					colorRowNames  #mesquite.charMatrices.TaxonGroupColor.TaxonGroupColor;
					colorColumnNames  #mesquite.charMatrices.CharGroupColor.CharGroupColor;
					colorText  #mesquite.charMatrices.NoColor.NoColor;
					setBackground White;
					toggleShowNames off;
					toggleShowTaxonNames on;
					toggleTight off;
					toggleThinRows off;
					toggleShowChanges on;
					toggleSeparateLines off;
					toggleShowStates on;
					toggleAutoWCharNames on;
					toggleAutoTaxonNames off;
					toggleShowDefaultCharNames off;
					toggleConstrainCW on;
					toggleBirdsEye off;
					toggleShowPaleGrid off;
					toggleShowPaleCellColors off;
					toggleShowPaleExcluded off;
					togglePaleInapplicable on;
					togglePaleMissing off;
					toggleShowBoldCellText off;
					toggleAllowAutosize on;
					toggleColorsPanel off;
					toggleDiagonal on;
					setDiagonalHeight 80;
					toggleLinkedScrolling on;
					toggleScrollLinkedTables off;
					getInfoPanel;
					tell It;
						btspOpen true;
						apOpen true;
						fpOpen true;
					endTell;
					toggleInfoPanel off;
				endTell;
				showWindow;
				getWindow;
				tell It;
					forceAutosize;
				endTell;
				getEmployee #mesquite.charMatrices.AlterData.AlterData;
				tell It;
					toggleBySubmenus off;
				endTell;
				getEmployee #mesquite.charMatrices.ColorByState.ColorByState;
				tell It;
					setStateLimit 9;
					toggleUniformMaximum on;
				endTell;
				getEmployee #mesquite.categ.StateNamesEditor.StateNamesEditor;
				tell It;
					makeWindow;
					tell It;
						getTable;
						tell It;
							rowNamesWidth 569;
						endTell;
						setExplanationSize 50;
						setAnnotationSize 40;
						setFontIncAnnot 0;
						setFontIncExp 0;
						setSize 1266 537;
						setLocation -8 -8;
						setFont SanSerif;
						setFontSize 18;
						getToolPalette;
						tell It;
							setTool mesquite.categ.StateNamesEditor.StateNamesWindow.ibeam;
						endTell;
						rowsAreCharacters on;
						toggleConstrainChar on;
						toggleConstrainCharNum 3;
						togglePanel off;
						toggleSummaryPanel off;
					endTell;
					showWindow;
				endTell;
				getEmployee #mesquite.categ.StateNamesStrip.StateNamesStrip;
				tell It;
					showStrip off;
				endTell;
				getEmployee #mesquite.charMatrices.AnnotPanel.AnnotPanel;
				tell It;
					togglePanel off;
				endTell;
				getEmployee #mesquite.charMatrices.CharReferenceStrip.CharReferenceStrip;
				tell It;
					showStrip off;
				endTell;
				getEmployee #mesquite.charMatrices.QuickKeySelector.QuickKeySelector;
				tell It;
					autotabOff;
				endTell;
				getEmployee #mesquite.charMatrices.SelSummaryStrip.SelSummaryStrip;
				tell It;
					showStrip off;
				endTell;
				getEmployee #mesquite.categ.SmallStateNamesEditor.SmallStateNamesEditor;
				tell It;
					panelOpen true;
				endTell;
			endTell;
		endTell;
		getEmployee  #mesquite.charMatrices.ManageCharacters.ManageCharacters;
		tell It;
			showCharacters #3609948041867233947 #mesquite.lists.CharacterList.CharacterList;
			tell It;
				setData 0;
				getWindow;
				tell It;
					useTargetValue off;
					setTargetValue ;
					newAssistant  #mesquite.lists.DefaultCharOrder.DefaultCharOrder;
					newAssistant  #mesquite.lists.CharListInclusion.CharListInclusion;
					newAssistant  #mesquite.lists.CharListPartition.CharListPartition;
					newAssistant  #mesquite.parsimony.CharListParsModels.CharListParsModels;
					setExplanationSize 30;
					setAnnotationSize 20;
					setFontIncAnnot 0;
					setFontIncExp 0;
					setSize 1266 577;
					setLocation -8 -8;
					setFont SanSerif;
					setFontSize 12;
					getToolPalette;
					tell It;
						setTool mesquite.lists.CharacterList.CharacterListWindow.arrow;
					endTell;
				endTell;
				showWindow;
				getEmployee #mesquite.lists.CharListAnnotPanel.CharListAnnotPanel;
				tell It;
					togglePanel off;
				endTell;
			endTell;
		endTell;
		endTell;
end;
